# Supplementary material for: MicroRNAs in Honey Bee Caste Determination
Source: Sci Rep. 2016 Jan 7;6:18794. doi: 10.1038/srep18794 (PMC4704047; doi:10.1038/srep18794)
Supplement: Supplementary Table S1 [file srep18794-s2.xls]

## Sheet: Sheet1
name	reference	start	end	strand	hairpin	mature
gi|323388982|ref|NC_007075.3|:5782749-5782771:-	gi|323388982|ref|NC_007075.3|	5782750	5782842	-	UGCGUUAAUUUUGGAAUACUCUUUAUGUACACAUAUAUACUCUUUAUAUACAUAUAUAUGUAUAUAUAUAGAAUAUCCUAAAAUUAACGCAAG	UGCGUUAAUUUUGGAAUACUCU
gi|323388977|ref|NC_007080.3|:1797927-1797949:+	gi|323388977|ref|NC_007080.3|	1797927	1798001	+	UGAUUUAUGUGGUGAUUGUGCAGUAGCACAAUUAGAAGCUGAAAAACCACUGCACGAUACAUUACAUAGAUUACU	UGAUUUAUGUGGUGAUUGUGCA
gi|323388983|ref|NC_007074.3|:4859732-4859755:+	gi|323388983|ref|NC_007074.3|	4859732	4859790	+	UGGUGGUCAAGCAAGUAGAACGUUAGAGGAACGUAGACGUUCUAUGCUUGACCAUCAUU	UGGUGGUCAAGCAAGUAGAACGU
gi|323388987|ref|NC_007070.3|:2560885-2560902:+	gi|323388987|ref|NC_007070.3|	2560816	2560909	+	GCGCGAUUAAAGAGUUGGAGUCGGCAAUAUCGGGGAGGAGAGUGGGGGAAAACUUCAAUUUCCCCGUAAACUCGACUCGUAACUUUAUUGUCGC	ACUCGACUCGUAACUUUA
gi|323388983|ref|NC_007074.3|:13035484-13035504:-	gi|323388983|ref|NC_007074.3|	13035414	13035507	-	AUGUGAAUCUAGAUCGCGAUCGAAGUCAUGGUCAAGAUCUAGAUCAAGAUCUAGGUCCAGAUCACGAUCUCGAUCAACAUCCAGAUCCCGAUCA	UGAAUCUAGAUCGCGAUCGAA
gi|323388977|ref|NC_007080.3|:8777850-8777869:+	gi|323388977|ref|NC_007080.3|	8777843	8777931	+	UCUAAUUCUCUAUGUUCUCUACAUUUAUACAUUAAAAUAAUAAAAUGAUUUUUAAUGUAUGUCAAUUUGUUAUAGGACAUACGGAGCUA	CUCUAUGUUCUCUACAUUUA
gi|319965098|ref|NW_003378921.1|:788-806:+	gi|319961442|ref|NW_003382560.1|	455	534	-	ACUUAUAAGUUGCUCAGUUGGUCUCUAUCUUUUUCUAUGUUUUUGUUAUUCAAAAAUGAUGAAUUAUUGAAGCGAUUUUG	UGAUGAAUUAUUGAAGCGA
gi|323388983|ref|NC_007074.3|:10263919-10263942:-	gi|323388983|ref|NC_007074.3|	10263920	10263982	-	UUUGCGUUGAUGAUAAUUCAGAGUCAGAACUUUAUGUCUCUGGAAGGAGCAACAACGCAAUAU	UUUGCGUUGAUGAUAAUUCAGAG
gi|319965809|ref|NW_003378210.1|:63914-63937:-	gi|319965809|ref|NW_003378210.1|	63915	64004	-	UGCAUUAUUAUUCCAUAAUGCUUCCUCUAAUCUAGCAAUGAAAAUAAUGUGAUAUUCACAUAUUCUCUUCUUGUGGAAUUUUGUCGCAGA	UUCUUGUGGAAUUUUGUCGCAGAA
gi|323388982|ref|NC_007075.3|:4427403-4427428:-	gi|323388982|ref|NC_007075.3|	4427369	4427428	-	AGGCGCAUGCGCAGCGCCGGCCUUGCCGCGAUUGGCCGGCGAUGAUGUCAUGCAGUCUCU	CCGGCGAUGAUGUCAUGCAGUCUCU
gi|323388974|ref|NC_007083.3|:7528225-7528248:+	gi|323388974|ref|NC_007083.3|	7528186	7528247	+	UAAAUAGAUCCAAACAUCCGAAUAUCUGUAAAUAGUUUAUUGGGAUGUUGAAUCUGUUGCAG	UUGGGAUGUUGAAUCUGUUGCAG
gi|319965828|ref|NW_003378191.1|:239245-239267:+	gi|319965828|ref|NW_003378191.1|	239208	239266	+	UAUGCCCAAUGUUUGACAAAUAAUCAUUUUUGAUUAAUUUGUUGUAUUUCGGGCAUAAA	UUUGUUGUAUUUCGGGCAUAAA
gi|323388974|ref|NC_007083.3|:4511759-4511782:-	gi|323388974|ref|NC_007083.3|	4511760	4511816	-	AACUUGUCCAUAGUAUCUAAAACAUUCAUUAUGUUUUAGAUCUCCUAAACAAGUACA	AACUUGUCCAUAGUAUCUAAAAC
gi|5834925|ref|NC_001566.1|:15515-15534:-	gi|5834925|ref|NC_001566.1|	15484	15534	-	AUUAUUUUAUAUUAUUUAUUAUAAAUUUAUUAAAUAAAUCAUGUUGUAGUU	AAUAAAUCAUGUUGUAGUU
gi|323388986|ref|NC_007071.3|:6310032-6310050:-	gi|323388986|ref|NC_007071.3|	6310024	6310079	-	CCAUGGUACAUUUGGUUAUCACUGUUUCAAGUGAUACGUCAAAUGUGACAUGAGUU	AGUGAUACGUCAAAUGUGA
gi|323388980|ref|NC_007077.3|:7232902-7232919:+	gi|323388980|ref|NC_007077.3|	7232831	7232925	+	CUGAUUUUUGGAACCGGCGGAACCCCGGAGCUUGCUCCGCUUCUGCCAUGAGUCGGCUUGGCAUUGCAGUGCCGUCGAGAUCGGCUCAAUAAGUU	CCGUCGAGAUCGGCUCAA
gi|323388980|ref|NC_007077.3|:9824662-9824684:+	gi|323388980|ref|NC_007077.3|	9824616	9824691	+	UGGAUAGGAUACCGACGGAUGGUAUAUAUAUAUAUGUAUAUAUAUAUAUAUAUAUACCAUUCGUCGGUAUCCUGUC	UAUAUAUAUACCAUUCGUCGGUA
gi|323388984|ref|NC_007073.3|:4810221-4810243:-	gi|323388984|ref|NC_007073.3|	4810222	4810281	-	ACAGUCCCAGUGUUACUCAUGUAUGUUUGUUUUUCGUACAUGAUCGUCAAAUGGGACUAA	ACAGUCCCAGUGUUACUCAUGU
gi|323388980|ref|NC_007077.3|:7232343-7232360:+	gi|323388980|ref|NC_007077.3|	7232272	7232366	+	CUGAUUUUUGGAACCGGCGGAACCCCGGGGCUUGCUCCGCUUCUGCCGCGAGUCGGCUCGGCAUUGCAGUGCCGUCGAGAUCGGCUCAAUAAGUU	CCGUCGAGAUCGGCUCAA
gi|323388985|ref|NC_007072.3|:4265138-4265161:+	gi|323388985|ref|NC_007072.3|	4265138	4265197	+	AUUCCACAAUAGACGGCUGAUUCAAAUUUAUAUAUUUUGAAACAGUUCACUCUAUGUGGG	AUUCCACAAUAGACGGCUGAUUCA
gi|323388987|ref|NC_007070.3|:27642447-27642469:+	gi|323388987|ref|NC_007070.3|	27642412	27642467	+	ACGACUGCCUCCAAUUCUCAGAGUCCCGGGUUCGAUUCCUGGUGUUGGAGGUUUUU	UUCCUGGUGUUGGAGGUUUUUGA
gi|319965820|ref|NW_003378199.1|:118805-118827:-	gi|319965820|ref|NW_003378199.1|	118806	118865	-	UUCGGAAAGUAAUUUCGUUUUUCGUAUGAGUUAUAAAAAAACGGAAUUAUUUUCUGAAUG	UUCGGAAAGUAAUUUCGUUUUU
gi|323388985|ref|NC_007072.3|:4319874-4319897:-	gi|323388985|ref|NC_007072.3|	4319836	4319897	-	CGGCGUUUCAUCGAUGCCUGGCCUGCUCUUUCCCCGUGGUUAAGCUCGAUGAAGUCGUCGGG	UUAAGCUCGAUGAAGUCGUCGGG
gi|323388984|ref|NC_007073.3|:76047-76070:+	gi|323388984|ref|NC_007073.3|	76012	76069	+	AUGUAUAUAUAUACAUAUAUAUAUAUGUAUAUAUAUAUGUAUAUAUAUAUAUGAACGU	UAUGUAUAUAUAUAUAUGAACGU
gi|323388980|ref|NC_007077.3|:7232621-7232638:+	gi|323388980|ref|NC_007077.3|	7232272	7232366	+	CUGAUUUUUGGAACCGGCGGAACCCCGGGGCUUGCUCCGCUUCUGCCGCGAGUCGGCUCGGCAUUGCAGUGCCGUCGAGAUCGGCUCAAUAAGUU	CCGUCGAGAUCGGCUCAA
gi|323388976|ref|NC_007081.3|:2775657-2775678:-	gi|323388976|ref|NC_007081.3|	2775630	2775678	-	GGCGGCGGCCUGGCCGAUGGUGGACCACCCUCGGCUUCGUCCUCGUCGU	CCUCGGCUUCGUCCUCGUCGU
gi|323388982|ref|NC_007075.3|:7628277-7628299:+	gi|323388982|ref|NC_007075.3|	7628277	7628368	+	UGCGUUAAUUUUGGAAUACUCUUUAUGUACACAUAUAUACUCUUUAUAUACAUAUAUAUGUAUAUAUAUAGAAUAUCCUAAAAUUACGCAGA	UGCGUUAAUUUUGGAAUACUCU
gi|323388972|ref|NC_007085.3|:3190449-3190472:-	gi|323388972|ref|NC_007085.3|	3190444	3190519	-	AUUAAUCCUCACUGUUGCUGUGCCGUUCCGAGAAACGUUUACUCCCGUAACCGAGAACAGCAACAGUGUGAAAUCC	UAACCGAGAACAGCAACAGUGUGA
gi|323388985|ref|NC_007072.3|:3335858-3335879:+	gi|323388985|ref|NC_007072.3|	3335823	3335878	+	CGAUGAGCUUUCGACGAAACAGAUUGUUAUGGAACUGUGUCGUGAAAGCUCGUUCU	UGUGUCGUGAAAGCUCGUUCU
gi|323388972|ref|NC_007085.3|:379513-379535:+	gi|323388972|ref|NC_007085.3|	379507	379605	+	UGCAUUUAUAGGGUGAUGCGAACAUAUGAGACAUUCUGUAAUGCUUCCAUAGUAGGGAAGCAUAGCAUAUAUGUAUCCUGUACGUACAUCUGAUAAAUA	UAUAGGGUGAUGCGAACAUAUGA
gi|323388980|ref|NC_007077.3|:6347517-6347539:-	gi|323388980|ref|NC_007077.3|	6347510	6347594	-	GACCGAUUUCCUGGUCGAGGCGACACUGAUCUGCAAACGGGUCGUGGUAUUCGACUCGCGAGCCACGAACCGUGAAAACGGUCUG	UCGCGAGCCACGAACCGUGAAAA
gi|323388977|ref|NC_007080.3|:11872316-11872338:-	gi|323388977|ref|NC_007080.3|	11872280	11872338	-	UGUGGGUACAUCUCGUCUCUGUAUUAUCAAAUUUUUAUAGUACGAGGUGUAUCUGCUGG	UAGUACGAGGUGUAUCUGCUGG
gi|323388980|ref|NC_007077.3|:8369690-8369713:-	gi|323388980|ref|NC_007077.3|	8369649	8369713	-	UCCCUUCCAAUAACCUUAGCAUAUCAUGUACUUGUUUAAUGAUAUGUUUUCGGAAUGGAAGGAAA	UAUGUUUUCGGAAUGGAAGGAAA
gi|323388987|ref|NC_007070.3|:1183784-1183805:+	gi|323388987|ref|NC_007070.3|	1183784	1183840	+	UUUUUGUGUGUGUAUAUAUAUAUGUAUAUAUAUAUAUGUAUAUACAUACACGACACA	UUUUUGUGUGUGUAUAUAUAU
gi|319965553|ref|NW_003378466.1|:4745-4762:+	gi|319965553|ref|NW_003378466.1|	4738	4831	+	UUGUACUUAUAGGGUGAUGCGAACAUAUGAAAUAUUCUUCCCUACUGUUUCCGGUAGGGAAACACAGCAUAUAUGCAUCCAUGCAUAUAUGUAU	UAUAGGGUGAUGCGAACA
gi|323388978|ref|NC_007079.3|:1762825-1762846:-	gi|323388978|ref|NC_007079.3|	1762786	1762846	-	AGUCCUCUCCCGUCCAUCGACGUGGCCGCACCGUGGAUCGUGGAUGUUCGAGAGAGACAGA	UGGAUGUUCGAGAGAGACAGA
gi|323388979|ref|NC_007078.3|:10736443-10736463:+	gi|323388979|ref|NC_007078.3|	10736384	10736466	+	AAUAACGAUAUCGUACUUUAUCCUGCUGUUUGAUGUCAUAUUAAUUUAAUCUUAUAGAGUGGAAACGGUACGAUACACGAUUG	UGGAAACGGUACGAUACACGA
gi|323388985|ref|NC_007072.3|:10820714-10820737:+	gi|323388985|ref|NC_007072.3|	10820714	10820773	+	AGGAAUAAUAACGACGAAAUAAUAUACGUGUGUAGAUUACAUUCGUCGUGUUGUUCCACU	AGGAAUAAUAACGACGAAAUAAU
gi|323388973|ref|NC_007084.3|:7636052-7636074:+	gi|323388973|ref|NC_007084.3|	7636052	7636113	+	UUGGAUACAGCAGGCGCUCUUGUAAUUAAAAUGAAUCAAGAGUGAGAUUAUCUGUAUCCGAA	UUGGAUACAGCAGGCGCUCUUG
gi|323388976|ref|NC_007081.3|:8673122-8673143:-	gi|323388976|ref|NC_007081.3|	8673123	8673184	-	UUUGCAACUCCAGCUCCAUCAAAGUUUUAUUGUUACUUUAUGGCGUUUUUUGUUGCAUAGAG	UUUGCAACUCCAGCUCCAUCA
gi|323388973|ref|NC_007084.3|:8596338-8596358:-	gi|323388973|ref|NC_007084.3|	8596339	8596401	-	AGCAUUCGAACGGGGUUCAACCUGGCUUGACUUUCAAAGGAGGUUAGUCCGUCUCGAUGCUCA	UUAGUCCGUCUCGAUGCUCAA
gi|5834925|ref|NC_001566.1|:6488-6507:-	gi|5834925|ref|NC_001566.1|	6489	6571	-	AUUUUGGUAGUAAUUAUUGUAAUUAUUUAAAUUUUAAAAUAAUCAAUUUAAAUAAUUAUUUAUUCAUUCUAAAAUUAAUGUGG	AUUUUGGUAGUAAUUAUUG
gi|323388986|ref|NC_007071.3|:14937410-14937434:-	gi|323388986|ref|NC_007071.3|	14937372	14937434	-	UCCCAUAUUCUAGCAUAAUAUUGCCGAGCCGUGCAGGGGCAUUAUGCUAAGAAUAUGUGGUAU	CAUUAUGCUAAGAAUAUGUGGUAU
gi|323388974|ref|NC_007083.3|:737847-737869:+	gi|323388974|ref|NC_007083.3|	737805	737868	+	AAGCACGAUUUCACGACUAACCAUAUGUACUUUGUAUAUGGAUUAAUUGGUAGCUCGUGCUAGA	UUAAUUGGUAGCUCGUGCUAGA
gi|323388984|ref|NC_007073.3|:3621080-3621102:-	gi|323388984|ref|NC_007073.3|	3621072	3621160	-	AUAAAGUGGGAAUUAAUUAUCAGUGCCAUGUUAAAAAUAUUCUAAAAACAUUCAAAAGAUGGCUCUGAUGAUCAAUUCUUAUUCUAUUU	AUGGCUCUGAUGAUCAAUUCUUA
gi|323388984|ref|NC_007073.3|:2156391-2156412:-	gi|323388984|ref|NC_007073.3|	2156354	2156412	-	CUGGCCAUUGUGCCGGGACGUGUUAUUUUGGAAAAUCAUCUCUCGGCUCUUUGCCUGCU	UCUCUCGGCUCUUUGCCUGCU
gi|319965691|ref|NW_003378328.1|:53140-53157:-	gi|319965691|ref|NW_003378328.1|	53105	53161	-	CAUCCGAGAUUACCCGCUGAAACGGAGUUGUCCAGUCCCAGCACGUACAUUUCUGCU	CGAGAUUACCCGCUGAAA
gi|323388980|ref|NC_007077.3|:7233187-7233204:+	gi|323388980|ref|NC_007077.3|	7233115	7233210	+	CUGAUUUUUGGAACCGGGCGGAACCCCGGGGCUUGCUCCGCUUCUGCCGUGAGUCGGCUCGGCAUUGCAGUGCCGUCGAGAUCGGCUCAAUAAGUU	CCGUCGAGAUCGGCUCAA
gi|319965825|ref|NW_003378194.1|:122513-122535:+	gi|319965825|ref|NW_003378194.1|	122482	122537	+	UUUCUUAUUUUUAUCAGAAUUUUCAGUUUUAACAUGAGGAGUAUCUGAUGAUAAGG	ACAUGAGGAGUAUCUGAUGAUAA
gi|323388984|ref|NC_007073.3|:6542071-6542092:-	gi|323388984|ref|NC_007073.3|	6542035	6542092	-	UCCUCUCUCUCUUCGUCGUUGUUGUAUUCGUAACGAACGUGUCGAGGACAGAGAGGAU	CGUGUCGAGGACAGAGAGGAU
gi|323388987|ref|NC_007070.3|:26582366-26582388:+	gi|323388987|ref|NC_007070.3|	26582322	26582387	+	UCUCGUCGGUUGACGCAUCGAAAUUGAUUUCGAGUCUCGUUCAAUUUCGCGUCGCCGACGUAGAUC	UUUCGCGUCGCCGACGUAGAUC
gi|323388983|ref|NC_007074.3|:13353580-13353604:-	gi|323388983|ref|NC_007074.3|	13353150	13353208	-	UGCGAGACUGUUUUUCAGCAAGUGAAUAAUAUCGUUCAUUGGUGGAAAGAAGUCUCGCU	UGCGAGACUGUUUUUCAGCAAGUG
gi|323388980|ref|NC_007077.3|:13106643-13106666:+	gi|323388980|ref|NC_007077.3|	13106609	13106665	+	CGAGACUUCUUUUCAGCCGUGAACAAAAAUAUUAUUCACUGCUGGAAAAAAGUCUCG	UUCACUGCUGGAAAAAAGUCUCG
gi|323388987|ref|NC_007070.3|:9617943-9617963:-	gi|323388987|ref|NC_007070.3|	9617872	9617963	-	AGGGGAUGGGAGGGAGGAUGAUCGAGCCCAGCCUCGAUUGACACUCGUUUUGCCGGCCUCUUGUUCGCCCCUCUCCCUCUCCCUCCUCCUCA	AGGGGAUGGGAGGGAGGAUGA
gi|323388979|ref|NC_007078.3|:10781870-10781892:+	gi|323388979|ref|NC_007078.3|	10781870	10781931	+	UCGGCAAUGAUCGGACGUGGUCGGUUCUGUAGCUCCGAGACCAUUUCCGAUUAUCGCCGAGU	UCGGCAAUGAUCGGACGUGGUC
gi|323388984|ref|NC_007073.3|:11840166-11840188:+	gi|323388984|ref|NC_007073.3|	11840166	11840226	+	CGGUUAAUCGUAUUCCUGCUCGUAUAAUAAUUAGUUAGAGCGGAGAUAUGAUUAGCGCGGC	CGGUUAAUCGUAUUCCUGCUCG
gi|323388979|ref|NC_007078.3|:6159844-6159866:+	gi|323388979|ref|NC_007078.3|	6159805	6159865	+	AUGGGUUUGAAUUCAGUCCACGUUUUUUAUUUUUAUUCGUGACUAGAUCCACACUCAUCCA	UGACUAGAUCCACACUCAUCCA
gi|319965814|ref|NW_003378205.1|:84340-84360:+	gi|319965814|ref|NW_003378205.1|	84268	84360	+	UCUGAAGUUUUUGCAAGCUUUUAAGAGUUUUUCCCCCGAUGGUAUCUUUUAGAAAUCCCCGCCAUGUUCCAUUCGUAAGCUUGCGAAUCUUCA	UCGUAAGCUUGCGAAUCUUCA
gi|323388982|ref|NC_007075.3|:15585205-15585227:-	gi|323388982|ref|NC_007075.3|	15585168	15585227	-	UCCCCGGCAGAGCGGCGAGCGAGCGACUCUCUCGAAGCUCGGAUGCUUGGGCCGCGGACG	UCGGAUGCUUGGGCCGCGGACG
gi|323388982|ref|NC_007075.3|:7500574-7500597:+	gi|323388982|ref|NC_007075.3|	7500574	7500665	+	UUUUCGAGUUAGGACGAGAGUGUAUUGGUCAAAGAAAAGUCAUGUGUUUUGAGGCAUUAAAUUCUUUCCUUACAAUCCUUUCUUCGGAGAGG	UUUUCGAGUUAGGACGAGAGUGU
gi|323388977|ref|NC_007080.3|:14628876-14628898:-	gi|323388977|ref|NC_007080.3|	14628877	14628932	-	UUAAUUAAAUACAUAUUCGUCUAAUGUUUUUAGACGAAGCAUGUAUUUAAUUAACA	UUAAUUAAAUACAUAUUCGUCU
gi|323388973|ref|NC_007084.3|:9924685-9924707:+	gi|323388973|ref|NC_007084.3|	9924640	9924710	+	AAAGGUGGUUGACAAUAUCGCUUCUCGGCCUUUUGGCUAAGAUCAAAGUGUAGUAUCUGUUCUUAUCAGCU	AAGUGUAGUAUCUGUUCUUAUCA
gi|323388979|ref|NC_007078.3|:10730925-10730949:+	gi|323388979|ref|NC_007078.3|	10730889	10730948	+	AGGACAAUUGUCAGUCGUCGCGUAAAGCACGUACUGCGCCGACGACUGGCAGUUGUCACU	CGCCGACGACUGGCAGUUGUCACU
gi|323388982|ref|NC_007075.3|:16324200-16324222:-	gi|323388982|ref|NC_007075.3|	16324194	16324251	-	ACUUCCUUGUUCCACGGUACCCUAUCCCCUCGGGAAACCGUGGACAAGUGUAAGGUGA	UCGGGAAACCGUGGACAAGUGUA
gi|323388985|ref|NC_007072.3|:6182974-6182995:+	gi|323388985|ref|NC_007072.3|	3335823	3335878	+	CGAUGAGCUUUCGACGAAACAGAUUGUUAUGGAACUGUGUCGUGAAAGCUCGUUCU	UGUGUCGUGAAAGCUCGUUCU
gi|323388984|ref|NC_007073.3|:251491-251510:+	gi|323388984|ref|NC_007073.3|	251491	251546	+	UAGGGGAGGAAGGAUCUGGGGCAACGCGUUUCACCCCAUCUCUUUUCUCUUUUCUC	UAGGGGAGGAAGGAUCUGG
gi|323388986|ref|NC_007071.3|:4683022-4683045:+	gi|323388986|ref|NC_007071.3|	4683022	4683092	+	UUUCGAGGCUGUUUAAAUGGAUUCACAUUGUGCAACUCGACGGCAUAAAUCCAUUUAAGUCGUUCGAAAGA	UUUCGAGGCUGUUUAAAUGGAUU
gi|323388982|ref|NC_007075.3|:4575273-4575296:+	gi|323388982|ref|NC_007075.3|	4575224	4575298	+	UGAUUAUUGAGGUGUUUCUAUGAGCCAGUUUUGAGAAUAAUAUUCCUCAAAGUGGUCAAGCAUACCUCAAACAAU	AAGUGGUCAAGCAUACCUCAAACA
gi|323388977|ref|NC_007080.3|:8170012-8170033:+	gi|323388977|ref|NC_007080.3|	8169988	8170032	+	GGAAUGACCGGUUGCAUGAGCGAAUCAUGUGACACGCGUUCUCGU	UCAUGUGACACGCGUUCUCGU
gi|323388981|ref|NC_007076.3|:9095994-9096017:-	gi|323388981|ref|NC_007076.3|	9095958	9096017	-	CGGCUUUUUAUAUCUAGUUAGAGAUGUUUGUCGGCAAUCUUCAACGAUAUAACGAAUGCG	CGGCUUUUUAUAUCUAGUUAGAGA
gi|319965553|ref|NW_003378466.1|:30086-30109:-	gi|319965553|ref|NW_003378466.1|	30085	30179	-	UUCUCCAAAAAUUUUGCUCUUCAACUAUUGAUCGUUAGAUCAGUGUUCGUGAUAUCAUAAUUUUUUAUUUUGCGAGAACAUUUUAUGCGAGAAAG	UGCGAGAACAUUUUAUGCGAGAAA
gi|323388980|ref|NC_007077.3|:9302657-9302676:-	gi|323388980|ref|NC_007077.3|	9302632	9302676	-	UCAGUGGUGCGCGGGCCUUCGUGGCGUAAGGACGUGCGCCAUGCU	UAAGGACGUGCGCCAUGCU
gi|323388982|ref|NC_007075.3|:6142981-6142998:+	gi|323388982|ref|NC_007075.3|	6142933	6143001	+	UUGUUUUAUUUUUGUCUUCUUUUCCCGACUGAGGAAUAAUUAUGAAGAGAAAAGAGGAUCUGAAAAAAU	GAAAAGAGGAUCUGAAAA
gi|323388982|ref|NC_007075.3|:15584822-15584844:-	gi|323388982|ref|NC_007075.3|	15584823	15584884	-	UAUUCGCGUGCACCGGCCGAGCCGAGGUAUAGAGGCCGUAACGGGAAGCGGGAAUAAUCGGC	UAUUCGCGUGCACCGGCCGAGC
gi|319965743|ref|NW_003378276.1|:1818-1842:-	gi|319965743|ref|NW_003378276.1|	1776	1842	-	UCAAGUGUCACAUAUCAAUUCUAUUAUGGAUUUAAUUAAAUAACAGAAUUGAUGUGUGACACUUAAU	CAGAAUUGAUGUGUGACACUUAAU
gi|319965831|ref|NW_003378188.1|:190465-190487:+	gi|319965831|ref|NW_003378188.1|	190431	190486	+	AUAAGACGCAGUUUGGUAAAUAUAUAUAUAUAUAUUUAUCAAACUGCGUGUUUUCU	UUUAUCAAACUGCGUGUUUUCU
gi|323388978|ref|NC_007079.3|:10439470-10439492:+	gi|323388978|ref|NC_007079.3|	10439418	10439491	+	GUAUGUAAAUAUAAAAGAUAUAAAAAUACAUUUAAAAUAAAAUAAGAGAAAAUAUAUUUUAUAUUUACUUGCAG	UAUAUUUUAUAUUUACUUGCAG
gi|323388987|ref|NC_007070.3|:9601756-9601776:-	gi|323388987|ref|NC_007070.3|	9601692	9601781	-	UGGAGAAGGAUAGUCGAAAUAACGAACCGGAUGACUAGGUGAAAAAUUCUGCAAUUUGCGAGGACGUUGUAUCGACUAUCUUUCUUCGGC	AAGGAUAGUCGAAAUAACGAA
gi|323388980|ref|NC_007077.3|:1390931-1390953:+	gi|323388980|ref|NC_007077.3|	1390901	1390952	+	UUCGGGCGGGCUCGGGCGAGAUCGCGAUACCUCGUCCGAUCUCGCCCGAAUU	CUCGUCCGAUCUCGCCCGAAUU
gi|323388972|ref|NC_007085.3|:361076-361097:+	gi|323388972|ref|NC_007085.3|	361025	361101	+	AUAAUUUCCUAAAAUGAGUAUCAAAAAUGAAAUAAAAAAAUUUAUUUCUUCUGUUUGGAUUGAUUUUGGACGAGAUU	UGUUUGGAUUGAUUUUGGACGA
gi|323388983|ref|NC_007074.3|:13353149-13353173:-	gi|323388983|ref|NC_007074.3|	13353150	13353208	-	UGCGAGACUGUUUUUCAGCAAGUGAAUAAUAUCGUUCAUUGGUGGAAAGAAGUCUCGCU	UGCGAGACUGUUUUUCAGCAAGUG
gi|323388981|ref|NC_007076.3|:4772443-4772466:-	gi|323388981|ref|NC_007076.3|	4772444	4772494	-	UGUACGGUUGUUCGACCCACGAUACUGUGUUUCAACUACGUAACCGUCGUC	UGUACGGUUGUUCGACCCACGAU
