# Supplementary material for: MicroRNAs in Honey Bee Caste Determination
Source: Sci Rep. 2016 Jan 7;6:18794. doi: 10.1038/srep18794 (PMC4704047; doi:10.1038/srep18794)
Supplement: Supplementary Table S2 [file srep18794-s3.xls]

## Sheet: 0.0_summary
Tab	Content
1.1_go_diff_expr	Gene ontology enrichment of differentially expressed genes
1.2_kegg_diff_expr	KEGG pathway enrichment of differentially expressed genes
2.1_go_targets_all	Gene ontology enrichment of all predicted miRNA targets
2.2_kegg_targets_all	KEGG pathway enrichment of all predicted miRNA targets
3.1_go_targets_pcc	Gene ontology enrichment of the targets having a statistically significant Pearson correlation coefficient with their targets
3.2_kegg_targets_pcc	KEGG pathway enrichment of the targets having a statistically significant Pearson correlation coefficient with their targets
4.1_go_meth	Gene ontology enrichment of methylated genes
4.2_kegg_meth	KEGG pathway enrichment of methylated genes
5,1_go_diff_meth	Gene ontology enrichment of differentially methylated genes
5.2_kegg_diff_meth	KEGG pathway enrichment of differentially methylated genes

## Sheet: 1.1_go_diff_expr
condition	direction	ontology	goId	term	annotated	significant	p-value
DroneVSQueen	UP	MF	GO:0004298	threonine-type endopeptidase activity	14	13	0.0182107
DroneVSQueen	DOWN	MF	GO:0003735	structural constituent of ribosome	129	68	3.34106e-11
DroneVSQueen	DOWN	BP	GO:0006412	translation	125	64	1.17585e-09
DroneVSQueen	DOWN	CC	GO:0005840	ribosome	92	48	5.12792e-07
DroneVSQueen	DOWN	MF	GO:0004497	monooxygenase activity	33	23	0.000235801
DroneVSQueen	DOWN	BP	GO:0006096	glycolysis	15	13	0.0011849
DroneVSQueen	DOWN	MF	GO:0020037	heme binding	72	38	0.00144553
DroneVSQueen	DOWN	MF	GO:0016705	oxidoreductase activity, acting on paired donors, with incorporation or reduction of molecular oxygen	39	24	0.00185483
DroneVSQueen	DOWN	MF	GO:0042302	structural constituent of cuticle	22	15	0.00344747
DroneVSQueen	DOWN	BP	GO:0055114	oxidation-reduction process	333	123	0.00365534
DroneVSQueen	DOWN	MF	GO:0005506	iron ion binding	72	35	0.00932648
DroneVSQueen	DOWN	CC	GO:0022627	cytosolic small ribosomal subunit	13	10	0.00932648
DroneVSWorker	UP	BP	GO:0006355	regulation of transcription, DNA-dependent	224	117	0.00087704
DroneVSWorker	UP	BP	GO:0006468	protein phosphorylation	207	117	0.00087704
DroneVSWorker	UP	BP	GO:0007015	actin filament organization	22	21	0.000961229
DroneVSWorker	UP	MF	GO:0003700	sequence-specific DNA binding transcription factor activity	153	84	0.000961229
DroneVSWorker	UP	BP	GO:0007411	axon guidance	33	28	0.000961229
DroneVSWorker	UP	CC	GO:0005634	nucleus	604	269	0.000961229
DroneVSWorker	UP	MF	GO:0005543	phospholipid binding	90	62	0.00166466
DroneVSWorker	UP	MF	GO:0043565	sequence-specific DNA binding	117	66	0.00345757
DroneVSWorker	UP	MF	GO:0004674	protein serine/threonine kinase activity	104	64	0.00584608
DroneVSWorker	UP	BP	GO:0007016	cytoskeletal anchoring at plasma membrane	12	12	0.00725072
DroneVSWorker	UP	BP	GO:0007275	multicellular organismal development	47	32	0.00725072
DroneVSWorker	UP	CC	GO:0005576	extracellular region	132	66	0.00814143
DroneVSWorker	UP	CC	GO:0005886	plasma membrane	128	72	0.0201642
DroneVSWorker	UP	CC	GO:0016323	basolateral plasma membrane	12	11	0.0463886
DroneVSWorker	DOWN	MF	GO:0003735	structural constituent of ribosome	129	117	8.80235e-34
DroneVSWorker	DOWN	BP	GO:0006412	translation	125	110	2.40196e-29
DroneVSWorker	DOWN	CC	GO:0005840	ribosome	92	79	2.71199e-19
DroneVSWorker	DOWN	BP	GO:0055114	oxidation-reduction process	333	182	1.07207e-12
DroneVSWorker	DOWN	CC	GO:0005739	mitochondrion	90	56	5.32599e-05
DroneVSWorker	DOWN	MF	GO:0016491	oxidoreductase activity	116	68	5.32599e-05
DroneVSWorker	DOWN	MF	GO:0009055	electron carrier activity	77	50	7.41413e-05
DroneVSWorker	DOWN	BP	GO:0006096	glycolysis	15	15	7.41413e-05
DroneVSWorker	DOWN	MF	GO:0008137	NADH dehydrogenase (ubiquinone) activity	17	16	0.000709827
DroneVSWorker	DOWN	CC	GO:0005743	mitochondrial inner membrane	24	20	0.000769755
DroneVSWorker	DOWN	CC	GO:0005811	lipid particle	61	39	0.00196016
DroneVSWorker	DOWN	BP	GO:0009058	biosynthetic process	20	16	0.00943889
DroneVSWorker	DOWN	MF	GO:0030170	pyridoxal phosphate binding	37	25	0.00950867
DroneVSWorker	DOWN	BP	GO:0015986	ATP synthesis coupled proton transport	10	10	0.0121351
DroneVSWorker	DOWN	CC	GO:0005747	mitochondrial respiratory chain complex I	10	10	0.0152522
DroneVSWorker	DOWN	CC	GO:0015934	large ribosomal subunit	10	10	0.0152522
DroneVSWorker	DOWN	CC	GO:0022627	cytosolic small ribosomal subunit	13	12	0.0187408
DroneVSWorker	DOWN	MF	GO:0019843	rRNA binding	12	11	0.0256702
DroneVSWorker	DOWN	CC	GO:0005762	mitochondrial large ribosomal subunit	12	11	0.0406411
DroneVSWorker	DOWN	MF	GO:0005506	iron ion binding	72	40	0.049463
QueenVSWorker	UP	MF	GO:0003700	sequence-specific DNA binding transcription factor activity	153	91	2.21352e-06
QueenVSWorker	UP	BP	GO:0006355	regulation of transcription, DNA-dependent	224	118	0.000172927
QueenVSWorker	UP	CC	GO:0005886	plasma membrane	128	79	0.000348569
QueenVSWorker	UP	CC	GO:0005634	nucleus	604	265	0.00153986
QueenVSWorker	UP	MF	GO:0043565	sequence-specific DNA binding	117	66	0.00309432
QueenVSWorker	UP	BP	GO:0006468	protein phosphorylation	207	115	0.00309432
QueenVSWorker	UP	BP	GO:0007476	imaginal disc-derived wing morphogenesis	49	33	0.0045995
QueenVSWorker	UP	BP	GO:0007015	actin filament organization	22	20	0.00970641
QueenVSWorker	UP	BP	GO:0007016	cytoskeletal anchoring at plasma membrane	12	12	0.00970641
QueenVSWorker	UP	BP	GO:0007156	homophilic cell adhesion	22	21	0.0130014
QueenVSWorker	UP	MF	GO:0003779	actin binding	73	49	0.0148458
QueenVSWorker	UP	BP	GO:0007165	signal transduction	99	61	0.0199826
QueenVSWorker	UP	CC	GO:0016323	basolateral plasma membrane	12	11	0.0451427
QueenVSWorker	DOWN	MF	GO:0003735	structural constituent of ribosome	129	120	4.2386e-32
QueenVSWorker	DOWN	BP	GO:0006412	translation	125	115	2.94473e-30
QueenVSWorker	DOWN	CC	GO:0005840	ribosome	92	81	4.38461e-18
QueenVSWorker	DOWN	BP	GO:0055114	oxidation-reduction process	333	173	3.08536e-08
QueenVSWorker	DOWN	CC	GO:0005739	mitochondrion	90	58	4.15386e-05
QueenVSWorker	DOWN	MF	GO:0008137	NADH dehydrogenase (ubiquinone) activity	17	17	0.000189303
QueenVSWorker	DOWN	CC	GO:0005811	lipid particle	61	41	0.00189631
QueenVSWorker	DOWN	MF	GO:0004298	threonine-type endopeptidase activity	14	14	0.00233518
QueenVSWorker	DOWN	CC	GO:0005737	cytoplasm	351	151	0.00252672
QueenVSWorker	DOWN	MF	GO:0003743	translation initiation factor activity	69	41	0.00864146
QueenVSWorker	DOWN	CC	GO:0005762	mitochondrial large ribosomal subunit	12	12	0.0130216
QueenVSWorker	DOWN	BP	GO:0015986	ATP synthesis coupled proton transport	10	10	0.0332221
QueenVSWorker	DOWN	BP	GO:0045454	cell redox homeostasis	34	23	0.0385821
QueenVSWorker	DOWN	CC	GO:0005747	mitochondrial respiratory chain complex I	10	10	0.0398826
QueenVSWorker	DOWN	CC	GO:0015934	large ribosomal subunit	10	10	0.0398826
QueenVSWorker	DOWN	BP	GO:0006810	transport	81	43	0.0398826
QueenVSWorker	DOWN	MF	GO:0051536	iron-sulfur cluster binding	13	11	0.0460568
HaploidVSDiploid	UP	BP	GO:0042742	defense response to bacterium	7	7	0.000706588
HaploidVSDiploid	UP	BP	GO:0045087	innate immune response	13	8	0.0298874
HaploidVSDiploid	UP	CC	GO:0005576	extracellular region	132	33	0.0298874
HaploidVSDiploid	DOWN	MF	GO:0003735	structural constituent of ribosome	129	65	4.73595e-17
HaploidVSDiploid	DOWN	BP	GO:0006412	translation	125	62	4.52361e-16
HaploidVSDiploid	DOWN	CC	GO:0005840	ribosome	92	46	8.88588e-12
HaploidVSDiploid	DOWN	BP	GO:0055114	oxidation-reduction process	333	102	5.89549e-11
HaploidVSDiploid	DOWN	MF	GO:0004497	monooxygenase activity	33	21	2.46619e-07
HaploidVSDiploid	DOWN	MF	GO:0020037	heme binding	72	32	1.00763e-06
HaploidVSDiploid	DOWN	BP	GO:0006096	glycolysis	15	13	1.00763e-06
HaploidVSDiploid	DOWN	MF	GO:0016705	oxidoreductase activity, acting on paired donors, with incorporation or reduction of molecular oxygen	39	22	1.69043e-06
HaploidVSDiploid	DOWN	MF	GO:0005506	iron ion binding	72	30	2.17052e-05
HaploidVSDiploid	DOWN	MF	GO:0009055	electron carrier activity	77	29	0.000526979
HaploidVSDiploid	DOWN	MF	GO:0004806	triglyceride lipase activity	6	6	0.00556939
HaploidVSDiploid	DOWN	CC	GO:0022627	cytosolic small ribosomal subunit	13	9	0.00824459
HaploidVSDiploid	DOWN	MF	GO:0042302	structural constituent of cuticle	22	12	0.00930368
HaploidVSDiploid	DOWN	BP	GO:0005975	carbohydrate metabolic process	77	25	0.0223072
HaploidVSDiploid	DOWN	BP	GO:0044262	cellular carbohydrate metabolic process	5	5	0.0227252
HaploidVSDiploid	DOWN	MF	GO:0016491	oxidoreductase activity	116	33	0.0376359
HaploidVSDiploid	DOWN	MF	GO:0022891	substrate-specific transmembrane transporter activity	16	9	0.0376359
HaploidVSDiploid	DOWN	BP	GO:0055085	transmembrane transport	183	45	0.0452439

## Sheet: 1.2_kegg_diff_expr
condition	direction	keggId	term	annotated	significant	p-value
DroneVSQueen	UP	ko03050	Proteasome	36	30	3.86471e-08
DroneVSQueen	UP	ko04141	Protein processing in endoplasmic reticulum	110	53	0.000365326
DroneVSQueen	UP	ko05010	Alzheimer's disease	87	45	0.00063421
DroneVSQueen	UP	ko05169	Epstein-Barr virus infection	90	44	0.00200025
DroneVSQueen	UP	ko03060	Protein export	20	15	0.00332718
DroneVSQueen	UP	ko00190	Oxidative phosphorylation	78	40	0.00678073
DroneVSQueen	UP	ko04130	SNARE interactions in vesicular transport	19	14	0.00790498
DroneVSQueen	UP	ko05322	Systemic lupus erythematosus	26	17	0.013084
DroneVSQueen	UP	ko05016	Huntington's disease	106	47	0.0274895
DroneVSQueen	DOWN	ko03010	Ribosome	122	71	2.15502e-16
DroneVSQueen	DOWN	ko01200	Carbon metabolism	67	43	1.14127e-08
DroneVSQueen	DOWN	ko00010	Glycolysis / Gluconeogenesis	34	24	4.33072e-06
DroneVSQueen	DOWN	ko00500	Starch and sucrose metabolism	28	20	0.000152785
DroneVSQueen	DOWN	ko01230	Biosynthesis of amino acids	50	28	0.000459534
DroneVSQueen	DOWN	ko00620	Pyruvate metabolism	28	18	0.00119368
DroneVSQueen	DOWN	ko00680	Methane metabolism	18	13	0.00400961
DroneVSQueen	DOWN	ko00710	Carbon fixation in photosynthetic organisms	16	11	0.0107603
DroneVSQueen	DOWN	ko00521	Streptomycin biosynthesis	8	7	0.0131947
DroneVSQueen	DOWN	ko00260	Glycine, serine and threonine metabolism	28	16	0.0131947
DroneVSQueen	DOWN	ko00020	Citrate cycle (TCA cycle)	30	17	0.0170112
DroneVSQueen	DOWN	ko00030	Pentose phosphate pathway	17	11	0.0217672
DroneVSQueen	DOWN	ko00052	Galactose metabolism	18	11	0.0356628
DroneVSQueen	DOWN	ko00040	Pentose and glucuronate interconversions	18	11	0.0356628
DroneVSQueen	DOWN	ko00360	Phenylalanine metabolism	9	7	0.0440547
DroneVSQueen	DOWN	ko00908	Zeatin biosynthesis	4	4	0.0487865
DroneVSQueen	ALL	ko03010	Ribosome	122	97	7.65482e-07
DroneVSQueen	ALL	ko01200	Carbon metabolism	67	56	0.000140898
DroneVSQueen	ALL	ko03050	Proteasome	36	32	0.00135637
DroneVSQueen	ALL	ko00680	Methane metabolism	18	18	0.00191669
DroneVSQueen	ALL	ko00010	Glycolysis / Gluconeogenesis	34	30	0.00247534
DroneVSQueen	ALL	ko01230	Biosynthesis of amino acids	50	41	0.00341429
DroneVSQueen	ALL	ko00520	Amino sugar and nucleotide sugar metabolism	38	32	0.00781889
DroneVSQueen	ALL	ko00030	Pentose phosphate pathway	17	16	0.0244868
DroneVSQueen	ALL	ko00500	Starch and sucrose metabolism	28	24	0.0249974
DroneVSQueen	ALL	ko00710	Carbon fixation in photosynthetic organisms	16	15	0.0310306
DroneVSWorker	UP	ko04390	Hippo signaling pathway	57	45	1.76075e-07
DroneVSWorker	UP	ko04310	Wnt signaling pathway	54	40	3.99396e-06
DroneVSWorker	UP	ko04510	Focal adhesion	66	48	1.59173e-05
DroneVSWorker	UP	ko05205	Proteoglycans in cancer	78	53	1.8482e-05
DroneVSWorker	UP	ko05217	Basal cell carcinoma	19	18	2.97703e-05
DroneVSWorker	UP	ko05206	MicroRNAs in cancer	49	39	2.97703e-05
DroneVSWorker	UP	ko04010	MAPK signaling pathway	74	50	3.76228e-05
DroneVSWorker	UP	ko05200	Pathways in cancer	106	65	5.84795e-05
DroneVSWorker	UP	ko05213	Endometrial cancer	19	18	0.000134983
DroneVSWorker	UP	ko04012	ErbB signaling pathway	31	25	0.000242527
DroneVSWorker	UP	ko04391	Hippo signaling pathway - fly	45	33	0.000257154
DroneVSWorker	UP	ko04722	Neurotrophin signaling pathway	39	29	0.000349194
DroneVSWorker	UP	ko04340	Hedgehog signaling pathway	21	18	0.000349194
DroneVSWorker	UP	ko05220	Chronic myeloid leukemia	24	20	0.000376698
DroneVSWorker	UP	ko05223	Non-small cell lung cancer	16	15	0.000542053
DroneVSWorker	UP	ko04660	T cell receptor signaling pathway	30	23	0.000542053
DroneVSWorker	UP	ko04810	Regulation of actin cytoskeleton	62	40	0.000551957
DroneVSWorker	UP	ko04360	Axon guidance	33	26	0.000571104
DroneVSWorker	UP	ko04916	Melanogenesis	33	24	0.00287277
DroneVSWorker	UP	ko05214	Glioma	18	15	0.00498871
DroneVSWorker	UP	ko04650	Natural killer cell mediated cytotoxicity	19	15	0.00662639
DroneVSWorker	UP	ko05212	Pancreatic cancer	22	16	0.00712973
DroneVSWorker	UP	ko04720	Long-term potentiation	23	18	0.00712973
DroneVSWorker	UP	ko05211	Renal cell carcinoma	31	21	0.00924837
DroneVSWorker	UP	ko04664	Fc epsilon RI signaling pathway	18	14	0.00954144
DroneVSWorker	UP	ko04670	Leukocyte transendothelial migration	30	20	0.0112492
DroneVSWorker	UP	ko04520	Adherens junction	32	22	0.0141056
DroneVSWorker	UP	ko04540	Gap junction	29	20	0.0157289
DroneVSWorker	UP	ko04320	Dorso-ventral axis formation	21	16	0.0157289
DroneVSWorker	UP	ko04662	B cell receptor signaling pathway	20	15	0.0157289
DroneVSWorker	UP	ko04210	Apoptosis	23	16	0.0209613
DroneVSWorker	UP	ko05202	Transcriptional misregulation in cancer	55	31	0.0211597
DroneVSWorker	UP	ko05216	Thyroid cancer	9	8	0.0211597
DroneVSWorker	UP	ko05218	Melanoma	12	10	0.0211597
DroneVSWorker	UP	ko04115	p53 signaling pathway	22	15	0.021363
DroneVSWorker	UP	ko04062	Chemokine signaling pathway	44	28	0.021363
DroneVSWorker	UP	ko05215	Prostate cancer	26	19	0.021363
DroneVSWorker	UP	ko05219	Bladder cancer	9	8	0.0223084
DroneVSWorker	UP	ko04725	Cholinergic synapse	31	21	0.022507
DroneVSWorker	UP	ko04530	Tight junction	43	25	0.0235024
DroneVSWorker	UP	ko05203	Viral carcinogenesis	80	40	0.0268201
DroneVSWorker	UP	ko04114	Oocyte meiosis	54	31	0.027651
DroneVSWorker	UP	ko04380	Osteoclast differentiation	27	17	0.027651
DroneVSWorker	UP	ko04013	MAPK signaling pathway - fly	14	11	0.0318898
DroneVSWorker	UP	ko05210	Colorectal cancer	24	16	0.0348986
DroneVSWorker	UP	ko04330	Notch signaling pathway	23	15	0.0363698
DroneVSWorker	UP	ko04914	Progesterone-mediated oocyte maturation	42	24	0.0366755
DroneVSWorker	UP	ko05020	Prion diseases	10	8	0.0398285
DroneVSWorker	UP	ko04912	GnRH signaling pathway	29	19	0.0456087
DroneVSWorker	UP	ko04917	Prolactin signaling pathway	19	13	0.0464606
DroneVSWorker	UP	ko05221	Acute myeloid leukemia	16	12	0.0464606
DroneVSWorker	UP	ko04915	Estrogen signaling pathway	36	23	0.0464606
DroneVSWorker	UP	ko04370	VEGF signaling pathway	20	13	0.0464606
DroneVSWorker	DOWN	ko03010	Ribosome	122	114	4.1339e-37
DroneVSWorker	DOWN	ko00190	Oxidative phosphorylation	78	72	8.2768e-24
DroneVSWorker	DOWN	ko05012	Parkinson's disease	71	60	2.01899e-15
DroneVSWorker	DOWN	ko01200	Carbon metabolism	67	54	2.32474e-13
DroneVSWorker	DOWN	ko05010	Alzheimer's disease	87	60	2.90075e-10
DroneVSWorker	DOWN	ko04932	Non-alcoholic fatty liver disease (NAFLD)	71	50	9.29044e-09
DroneVSWorker	DOWN	ko00010	Glycolysis / Gluconeogenesis	34	30	9.29044e-09
DroneVSWorker	DOWN	ko00030	Pentose phosphate pathway	17	17	6.75939e-07
DroneVSWorker	DOWN	ko01230	Biosynthesis of amino acids	50	36	1.2944e-06
DroneVSWorker	DOWN	ko05016	Huntington's disease	106	63	1.2944e-06
DroneVSWorker	DOWN	ko00051	Fructose and mannose metabolism	20	18	1.7018e-05
DroneVSWorker	DOWN	ko00710	Carbon fixation in photosynthetic organisms	16	15	5.03688e-05
DroneVSWorker	DOWN	ko00480	Glutathione metabolism	28	22	5.03688e-05
DroneVSWorker	DOWN	ko00620	Pyruvate metabolism	28	22	5.23306e-05
DroneVSWorker	DOWN	ko00020	Citrate cycle (TCA cycle)	30	22	0.000129641
DroneVSWorker	DOWN	ko00970	Aminoacyl-tRNA biosynthesis	40	26	0.0001544
DroneVSWorker	DOWN	ko00860	Porphyrin and chlorophyll metabolism	26	20	0.000229406
DroneVSWorker	DOWN	ko00680	Methane metabolism	18	15	0.000233522
DroneVSWorker	DOWN	ko00052	Galactose metabolism	18	15	0.000613759
DroneVSWorker	DOWN	ko00280	Valine, leucine and isoleucine degradation	31	22	0.000641925
DroneVSWorker	DOWN	ko00360	Phenylalanine metabolism	9	9	0.000678695
DroneVSWorker	DOWN	ko05204	Chemical carcinogenesis	24	18	0.000937231
DroneVSWorker	DOWN	ko00980	Metabolism of xenobiotics by cytochrome P450	22	17	0.000963198
DroneVSWorker	DOWN	ko00260	Glycine, serine and threonine metabolism	28	20	0.00107215
DroneVSWorker	DOWN	ko04260	Cardiac muscle contraction	18	14	0.0017505
DroneVSWorker	DOWN	ko00520	Amino sugar and nucleotide sugar metabolism	38	24	0.00235282
DroneVSWorker	DOWN	ko00270	Cysteine and methionine metabolism	23	16	0.00330183
DroneVSWorker	DOWN	ko00521	Streptomycin biosynthesis	8	8	0.00330183
DroneVSWorker	DOWN	ko00230	Purine metabolism	108	52	0.00389483
DroneVSWorker	DOWN	ko00410	beta-Alanine metabolism	19	14	0.00405666
DroneVSWorker	DOWN	ko03060	Protein export	20	15	0.00426421
DroneVSWorker	DOWN	ko00627	Aminobenzoate degradation	15	12	0.00452704
DroneVSWorker	DOWN	ko00500	Starch and sucrose metabolism	28	18	0.00452704
DroneVSWorker	DOWN	ko02020	Two-component system	10	9	0.00512721
DroneVSWorker	DOWN	ko00350	Tyrosine metabolism	14	11	0.0060589
DroneVSWorker	DOWN	ko00982	Drug metabolism - cytochrome P450	21	15	0.00705931
DroneVSWorker	DOWN	ko00830	Retinol metabolism	16	12	0.00893697
DroneVSWorker	DOWN	ko00040	Pentose and glucuronate interconversions	18	13	0.0117686
DroneVSWorker	DOWN	ko00130	Ubiquinone and other terpenoid-quinone biosynthesis	9	8	0.0117686
DroneVSWorker	DOWN	ko05323	Rheumatoid arthritis	17	12	0.0200414
DroneVSWorker	DOWN	ko00640	Propanoate metabolism	19	13	0.0213365
DroneVSWorker	DOWN	ko04146	Peroxisome	52	27	0.0246006
DroneVSWorker	DOWN	ko00780	Biotin metabolism	5	5	0.0274459
DroneVSWorker	DOWN	ko00511	Other glycan degradation	13	9	0.0305992
DroneVSWorker	DOWN	ko00561	Glycerolipid metabolism	32	18	0.0315353
DroneVSWorker	DOWN	ko05110	Vibrio cholerae infection	33	18	0.0326687
DroneVSWorker	DOWN	ko00071	Fatty acid degradation	25	15	0.0337926
DroneVSWorker	DOWN	ko00740	Riboflavin metabolism	8	7	0.0350537
DroneVSWorker	DOWN	ko00340	Histidine metabolism	9	7	0.0496113
DroneVSWorker	DOWN	ko04145	Phagosome	50	25	0.0496113
DroneVSWorker	ALL	ko03010	Ribosome	122	114	1.19212e-12
DroneVSWorker	ALL	ko00190	Oxidative phosphorylation	78	73	1.50971e-07
DroneVSWorker	ALL	ko04932	Non-alcoholic fatty liver disease (NAFLD)	71	64	0.000126378
DroneVSWorker	ALL	ko05012	Parkinson's disease	71	63	0.000185613
DroneVSWorker	ALL	ko01200	Carbon metabolism	67	60	0.000424973
DroneVSWorker	ALL	ko05010	Alzheimer's disease	87	74	0.00204873
DroneVSWorker	ALL	ko01230	Biosynthesis of amino acids	50	45	0.00333728
DroneVSWorker	ALL	ko00010	Glycolysis / Gluconeogenesis	34	32	0.00346663
DroneVSWorker	ALL	ko04390	Hippo signaling pathway	57	51	0.00380861
DroneVSWorker	ALL	ko05206	MicroRNAs in cancer	49	44	0.017222
DroneVSWorker	ALL	ko00030	Pentose phosphate pathway	17	17	0.0193445
DroneVSWorker	ALL	ko04310	Wnt signaling pathway	54	47	0.0193445
DroneVSWorker	ALL	ko00710	Carbon fixation in photosynthetic organisms	16	16	0.0240504
DroneVSWorker	ALL	ko04210	Apoptosis	23	22	0.0312287
DroneVSWorker	ALL	ko04721	Synaptic vesicle cycle	27	25	0.0379085
DroneVSWorker	ALL	ko05223	Non-small cell lung cancer	16	16	0.040825
DroneVSWorker	ALL	ko04916	Melanogenesis	33	30	0.040825
QueenVSWorker	UP	ko04390	Hippo signaling pathway	57	44	1.10331e-06
QueenVSWorker	UP	ko04510	Focal adhesion	66	50	2.61545e-06
QueenVSWorker	UP	ko05205	Proteoglycans in cancer	78	53	2.93845e-05
QueenVSWorker	UP	ko04810	Regulation of actin cytoskeleton	62	43	7.25575e-05
QueenVSWorker	UP	ko04391	Hippo signaling pathway - fly	45	34	0.000201312
QueenVSWorker	UP	ko04270	Vascular smooth muscle contraction	33	26	0.000236068
QueenVSWorker	UP	ko04520	Adherens junction	32	25	0.0010147
QueenVSWorker	UP	ko05412	Arrhythmogenic right ventricular cardiomyopathy (ARVC)	15	14	0.0010147
QueenVSWorker	UP	ko05214	Glioma	18	16	0.00192349
QueenVSWorker	UP	ko05213	Endometrial cancer	19	17	0.00232469
QueenVSWorker	UP	ko04530	Tight junction	43	28	0.0026895
QueenVSWorker	UP	ko04670	Leukocyte transendothelial migration	30	21	0.00589325
QueenVSWorker	UP	ko05414	Dilated cardiomyopathy	19	16	0.00589325
QueenVSWorker	UP	ko05223	Non-small cell lung cancer	16	14	0.00907679
QueenVSWorker	UP	ko04745	Phototransduction - fly	19	15	0.00907679
QueenVSWorker	UP	ko05200	Pathways in cancer	106	58	0.010079
QueenVSWorker	UP	ko04514	Cell adhesion molecules (CAMs)	9	9	0.013579
QueenVSWorker	UP	ko04916	Melanogenesis	33	23	0.013579
QueenVSWorker	UP	ko04740	Olfactory transduction	7	7	0.0142853
QueenVSWorker	UP	ko04010	MAPK signaling pathway	74	43	0.015509
QueenVSWorker	UP	ko04012	ErbB signaling pathway	31	22	0.015509
QueenVSWorker	UP	ko04725	Cholinergic synapse	31	22	0.0170817
QueenVSWorker	UP	ko04310	Wnt signaling pathway	54	31	0.0173192
QueenVSWorker	UP	ko05202	Transcriptional misregulation in cancer	55	31	0.0250503
QueenVSWorker	UP	ko05218	Melanoma	12	10	0.0322784
QueenVSWorker	UP	ko05219	Bladder cancer	9	8	0.0337783
QueenVSWorker	UP	ko04910	Insulin signaling pathway	61	36	0.0465461
QueenVSWorker	UP	ko04151	PI3K-Akt signaling pathway	81	47	0.0476336
QueenVSWorker	UP	ko04728	Dopaminergic synapse	39	26	0.0483281
QueenVSWorker	DOWN	ko03010	Ribosome	122	114	1.21869e-31
QueenVSWorker	DOWN	ko00190	Oxidative phosphorylation	78	72	2.5598e-21
QueenVSWorker	DOWN	ko05012	Parkinson's disease	71	59	1.33645e-12
QueenVSWorker	DOWN	ko05010	Alzheimer's disease	87	65	1.39454e-12
QueenVSWorker	DOWN	ko05016	Huntington's disease	106	69	4.35603e-08
QueenVSWorker	DOWN	ko04932	Non-alcoholic fatty liver disease (NAFLD)	71	50	1.14023e-07
QueenVSWorker	DOWN	ko03050	Proteasome	36	31	2.80026e-07
QueenVSWorker	DOWN	ko01200	Carbon metabolism	67	42	6.75029e-05
QueenVSWorker	DOWN	ko04141	Protein processing in endoplasmic reticulum	110	57	0.000144509
QueenVSWorker	DOWN	ko00970	Aminoacyl-tRNA biosynthesis	40	25	0.000394364
QueenVSWorker	DOWN	ko03060	Protein export	20	17	0.000532805
QueenVSWorker	DOWN	ko01230	Biosynthesis of amino acids	50	32	0.0005844
QueenVSWorker	DOWN	ko00790	Folate biosynthesis	11	11	0.000713118
QueenVSWorker	DOWN	ko00280	Valine, leucine and isoleucine degradation	31	22	0.0010724
QueenVSWorker	DOWN	ko00340	Histidine metabolism	9	9	0.00114102
QueenVSWorker	DOWN	ko00071	Fatty acid degradation	25	18	0.00117232
QueenVSWorker	DOWN	ko04146	Peroxisome	52	31	0.00224969
QueenVSWorker	DOWN	ko00520	Amino sugar and nucleotide sugar metabolism	38	24	0.00468234
QueenVSWorker	DOWN	ko00410	beta-Alanine metabolism	19	14	0.00655676
QueenVSWorker	DOWN	ko05322	Systemic lupus erythematosus	26	19	0.0075263
QueenVSWorker	DOWN	ko00051	Fructose and mannose metabolism	20	15	0.00995712
QueenVSWorker	DOWN	ko00030	Pentose phosphate pathway	17	13	0.00995712
QueenVSWorker	DOWN	ko00010	Glycolysis / Gluconeogenesis	34	22	0.00995712
QueenVSWorker	DOWN	ko05323	Rheumatoid arthritis	17	13	0.0107683
QueenVSWorker	DOWN	ko04142	Lysosome	64	32	0.0174742
QueenVSWorker	DOWN	ko00270	Cysteine and methionine metabolism	23	15	0.0184817
QueenVSWorker	DOWN	ko00480	Glutathione metabolism	28	18	0.0184817
QueenVSWorker	DOWN	ko04966	Collecting duct acid secretion	11	9	0.0207996
QueenVSWorker	DOWN	ko00710	Carbon fixation in photosynthetic organisms	16	12	0.0250967
QueenVSWorker	DOWN	ko00630	Glyoxylate and dicarboxylate metabolism	17	12	0.0289654
QueenVSWorker	DOWN	ko00680	Methane metabolism	18	12	0.0289654
QueenVSWorker	DOWN	ko00980	Metabolism of xenobiotics by cytochrome P450	22	15	0.0289654
QueenVSWorker	DOWN	ko00330	Arginine and proline metabolism	29	17	0.0289654
QueenVSWorker	DOWN	ko00780	Biotin metabolism	5	5	0.0289654
QueenVSWorker	DOWN	ko00561	Glycerolipid metabolism	32	18	0.0406863
QueenVSWorker	ALL	ko03010	Ribosome	122	116	3.03041e-14
QueenVSWorker	ALL	ko00190	Oxidative phosphorylation	78	75	1.42272e-09
QueenVSWorker	ALL	ko05010	Alzheimer's disease	87	78	1.89848e-05
QueenVSWorker	ALL	ko05012	Parkinson's disease	71	63	0.000180505
QueenVSWorker	ALL	ko04932	Non-alcoholic fatty liver disease (NAFLD)	71	63	0.000257289
QueenVSWorker	ALL	ko05016	Huntington's disease	106	90	0.000257289
QueenVSWorker	ALL	ko03050	Proteasome	36	34	0.00110065
QueenVSWorker	ALL	ko05110	Vibrio cholerae infection	33	31	0.0061556
QueenVSWorker	ALL	ko01230	Biosynthesis of amino acids	50	44	0.00676417
QueenVSWorker	ALL	ko00071	Fatty acid degradation	25	24	0.00982726
QueenVSWorker	ALL	ko05323	Rheumatoid arthritis	17	17	0.0162324
QueenVSWorker	ALL	ko04145	Phagosome	50	43	0.0235902
HaploidVSDiploid	DOWN	ko03010	Ribosome	122	68	2.08733e-22
HaploidVSDiploid	DOWN	ko01200	Carbon metabolism	67	39	4.08395e-14
HaploidVSDiploid	DOWN	ko00010	Glycolysis / Gluconeogenesis	34	24	4.9975e-11
HaploidVSDiploid	DOWN	ko00680	Methane metabolism	18	13	4.762e-06
HaploidVSDiploid	DOWN	ko00500	Starch and sucrose metabolism	28	16	1.34264e-05
HaploidVSDiploid	DOWN	ko00620	Pyruvate metabolism	28	16	1.57366e-05
HaploidVSDiploid	DOWN	ko01230	Biosynthesis of amino acids	50	22	3.29704e-05
HaploidVSDiploid	DOWN	ko00710	Carbon fixation in photosynthetic organisms	16	11	8.09536e-05
HaploidVSDiploid	DOWN	ko00030	Pentose phosphate pathway	17	11	0.000165531
HaploidVSDiploid	DOWN	ko00020	Citrate cycle (TCA cycle)	30	15	0.000170194
HaploidVSDiploid	DOWN	ko00052	Galactose metabolism	18	11	0.000278773
HaploidVSDiploid	DOWN	ko00040	Pentose and glucuronate interconversions	18	11	0.000278773
HaploidVSDiploid	DOWN	ko00521	Streptomycin biosynthesis	8	7	0.00033082
HaploidVSDiploid	DOWN	ko00260	Glycine, serine and threonine metabolism	28	14	0.000338591
HaploidVSDiploid	DOWN	ko00360	Phenylalanine metabolism	9	7	0.000868359
HaploidVSDiploid	DOWN	ko00980	Metabolism of xenobiotics by cytochrome P450	22	11	0.00255878
HaploidVSDiploid	DOWN	ko00830	Retinol metabolism	16	9	0.00288656
HaploidVSDiploid	DOWN	ko05204	Chemical carcinogenesis	24	11	0.00557543
HaploidVSDiploid	DOWN	ko00565	Ether lipid metabolism	15	8	0.00780563
HaploidVSDiploid	DOWN	ko00627	Aminobenzoate degradation	15	8	0.00998434
HaploidVSDiploid	DOWN	ko00983	Drug metabolism - other enzymes	24	10	0.017215
HaploidVSDiploid	DOWN	ko00561	Glycerolipid metabolism	32	12	0.0180543
HaploidVSDiploid	DOWN	ko00051	Fructose and mannose metabolism	20	9	0.019691
HaploidVSDiploid	DOWN	ko00982	Drug metabolism - cytochrome P450	21	9	0.0280418
HaploidVSDiploid	ALL	ko03010	Ribosome	122	68	4.72472e-11
HaploidVSDiploid	ALL	ko00010	Glycolysis / Gluconeogenesis	34	26	4.85493e-07
HaploidVSDiploid	ALL	ko01200	Carbon metabolism	67	41	6.69671e-07
HaploidVSDiploid	ALL	ko00680	Methane metabolism	18	15	0.000103333
HaploidVSDiploid	ALL	ko00620	Pyruvate metabolism	28	18	0.00268887
HaploidVSDiploid	ALL	ko00500	Starch and sucrose metabolism	28	18	0.00268887
HaploidVSDiploid	ALL	ko00710	Carbon fixation in photosynthetic organisms	16	12	0.00355553
HaploidVSDiploid	ALL	ko00052	Galactose metabolism	18	13	0.00355553
HaploidVSDiploid	ALL	ko00040	Pentose and glucuronate interconversions	18	13	0.00355553
HaploidVSDiploid	ALL	ko01230	Biosynthesis of amino acids	50	26	0.00538397
HaploidVSDiploid	ALL	ko00260	Glycine, serine and threonine metabolism	28	17	0.00656473
HaploidVSDiploid	ALL	ko00521	Streptomycin biosynthesis	8	7	0.0175089
HaploidVSDiploid	ALL	ko00830	Retinol metabolism	16	11	0.0175089
HaploidVSDiploid	ALL	ko00520	Amino sugar and nucleotide sugar metabolism	38	20	0.0191514
HaploidVSDiploid	ALL	ko00030	Pentose phosphate pathway	17	11	0.0294571
HaploidVSDiploid	ALL	ko00980	Metabolism of xenobiotics by cytochrome P450	22	13	0.0294571
HaploidVSDiploid	ALL	ko00140	Steroid hormone biosynthesis	13	9	0.0361699
HaploidVSDiploid	ALL	ko00360	Phenylalanine metabolism	9	7	0.0437965

## Sheet: 2.1_go_targets_all
ontology	goId	term	annotated	targets	p-value
BP	GO:0006355	regulation of transcription, DNA-templated	583	315	5e-16
BP	GO:0071805	potassium ion transmembrane transport	23	19	1e-05
BP	GO:0043401	steroid hormone mediated signaling pathway	30	23	1.2e-05
BP	GO:0048854	brain morphogenesis	20	17	1.5e-05
BP	GO:0002121	inter-male aggressive behavior	27	21	2e-05
BP	GO:0016199	axon midline choice point recognition	22	18	2.3e-05
BP	GO:0008355	olfactory learning	33	24	3.4e-05
BP	GO:0001964	startle response	19	16	3.5e-05
BP	GO:0007411	axon guidance	106	73	4.6e-05
BP	GO:0007476	imaginal disc-derived wing morphogenesis	118	71	4.6e-05
BP	GO:0042659	regulation of cell fate specification	18	16	0.00013
BP	GO:0048675	axon extension	18	16	0.00014
BP	GO:0031987	locomotion involved in locomotory behavior	22	17	0.00015
BP	GO:0048813	dendrite morphogenesis	57	39	0.0003
BP	GO:0045467	R7 cell development	21	16	0.00031
BP	GO:0007186	G-protein coupled receptor signaling pathway	179	95	0.0004
BP	GO:0007422	peripheral nervous system development	27	19	0.00046
BP	GO:0007464	R3/R4 cell fate commitment	18	14	0.00053
BP	GO:0007427	epithelial cell migration, open tracheal system	18	14	0.00053
BP	GO:0007606	sensory perception of chemical stimulus	157	76	0.00085
BP	GO:0007156	homophilic cell adhesion	28	19	0.00094
BP	GO:0000122	negative regulation of transcription from RNA polymerase II promoter	47	28	0.00144
BP	GO:0008045	motor neuron axon guidance	23	16	0.00161
BP	GO:0034765	regulation of ion transmembrane transport	23	16	0.00161
BP	GO:0007015	actin filament organization	67	32	0.00179
BP	GO:0046716	muscle cell cellular homeostasis	14	11	0.00194
BP	GO:0006811	ion transport	339	153	0.00232
BP	GO:0035147	branch fusion, open tracheal system	16	12	0.00236
BP	GO:0007611	learning or memory	65	44	0.00252
BP	GO:0007380	specification of segmental identity, head	6	6	0.00263
BP	GO:1902667	regulation of axon guidance	6	6	0.00263
BP	GO:0008406	gonad development	20	14	0.00291
BP	GO:0019730	antimicrobial humoral response	33	22	0.00303
BP	GO:0008039	synaptic target recognition	11	9	0.00329
BP	GO:0016203	muscle attachment	13	10	0.00417
BP	GO:0045887	positive regulation of synaptic growth at neuromuscular junction	13	10	0.00417
BP	GO:0006816	calcium ion transport	37	20	0.00524
BP	GO:0045476	nurse cell apoptotic process	17	12	0.0053
BP	GO:0048190	wing disc dorsal/ventral pattern formation	19	13	0.0056
BP	GO:0035235	ionotropic glutamate receptor signaling pathway	19	13	0.0056
BP	GO:0035556	intracellular signal transduction	433	168	0.00649
BP	GO:0019827	stem cell maintenance	28	18	0.00701
BP	GO:0007525	somatic muscle development	17	12	0.00704
BP	GO:0043467	regulation of generation of precursor metabolites and energy	5	5	0.00708
BP	GO:0003382	epithelial cell morphogenesis	5	5	0.00708
BP	GO:0031128	developmental induction	5	5	0.00708
BP	GO:0048728	proboscis development	5	5	0.00708
BP	GO:0010906	regulation of glucose metabolic process	5	5	0.00708
BP	GO:0001752	compound eye photoreceptor fate commitment	35	26	0.00714
BP	GO:0060070	canonical Wnt signaling pathway	18	12	0.00731
BP	GO:0007050	cell cycle arrest	10	8	0.00734
BP	GO:0048477	oogenesis	157	81	0.00836
BP	GO:0016055	Wnt signaling pathway	69	36	0.00894
BP	GO:0007165	signal transduction	993	455	0.01003
BP	GO:0010648	negative regulation of cell communication	88	44	0.0123
BP	GO:0023057	negative regulation of signaling	88	44	0.0123
BP	GO:0007619	courtship behavior	29	21	0.01233
BP	GO:0048814	regulation of dendrite morphogenesis	12	10	0.01248
BP	GO:0010092	specification of organ identity	7	6	0.01254
BP	GO:0046580	negative regulation of Ras protein signal transduction	7	6	0.01254
BP	GO:0008360	regulation of cell shape	41	23	0.01335
BP	GO:0007268	synaptic transmission	160	83	0.01474
BP	GO:0008345	larval locomotory behavior	9	7	0.01607
BP	GO:0009996	negative regulation of cell fate specification	9	7	0.01607
BP	GO:0006030	chitin metabolic process	51	25	0.01615
BP	GO:0006813	potassium ion transport	46	33	0.01694
BP	GO:0008104	protein localization	300	110	0.01845
BP	GO:0023061	signal release	54	32	0.01874
BP	GO:0008049	male courtship behavior	22	15	0.01905
BP	GO:0007300	ovarian nurse cell to oocyte transport	12	7	0.01906
BP	GO:0048149	behavioral response to ethanol	19	12	0.01907
BP	GO:0007016	cytoskeletal anchoring at plasma membrane	13	9	0.01921
BP	GO:0007632	visual behavior	13	9	0.01921
BP	GO:0016360	sensory organ precursor cell fate determination	13	9	0.01921
BP	GO:0007480	imaginal disc-derived leg morphogenesis	27	18	0.01934
BP	GO:0000381	regulation of alternative mRNA splicing, via spliceosome	15	10	0.01958
BP	GO:0045892	negative regulation of transcription, DNA-templated	91	51	0.02512
BP	GO:0007267	cell-cell signaling	233	121	0.02743
BP	GO:0007431	salivary gland development	43	25	0.02896
BP	GO:0007043	cell-cell junction assembly	31	16	0.02924
BP	GO:0016339	calcium-dependent cell-cell adhesion	6	5	0.02934
BP	GO:0018991	oviposition	6	5	0.02934
BP	GO:0045676	regulation of R7 cell differentiation	6	5	0.02934
BP	GO:0030516	regulation of axon extension	6	5	0.02934
BP	GO:0009743	response to carbohydrate	6	5	0.02934
BP	GO:0035288	anterior head segmentation	6	5	0.02934
BP	GO:0007157	heterophilic cell-cell adhesion	6	5	0.02934
BP	GO:0009312	oligosaccharide biosynthetic process	6	5	0.02934
BP	GO:0002807	positive regulation of antimicrobial peptide biosynthetic process	6	5	0.02934
BP	GO:0007424	open tracheal system development	89	54	0.03164
BP	GO:0045475	locomotor rhythm	20	12	0.03178
BP	GO:0007474	imaginal disc-derived wing vein specification	20	12	0.03178
BP	GO:0007416	synapse assembly	59	32	0.03382
BP	GO:0008593	regulation of Notch signaling pathway	26	15	0.03419
BP	GO:0007631	feeding behavior	15	9	0.03434
BP	GO:0044275	cellular carbohydrate catabolic process	8	6	0.03437
BP	GO:0042110	T cell activation	8	6	0.03437
BP	GO:0014019	neuroblast development	8	6	0.03437
BP	GO:0045433	male courtship behavior, veined wing generated song production	8	6	0.03437
BP	GO:0035277	spiracle morphogenesis, open tracheal system	8	6	0.03437
CC	GO:0005634	nucleus	1172	481	1.3e-07
CC	GO:0008076	voltage-gated potassium channel complex	19	15	0.0003
CC	GO:0005887	integral component of plasma membrane	85	55	0.00056
CC	GO:0016323	basolateral plasma membrane	22	16	0.0009
CC	GO:0045211	postsynaptic membrane	52	31	0.00106
CC	GO:0030054	cell junction	118	64	0.00111
CC	GO:0005886	plasma membrane	391	209	0.00382
CC	GO:0031594	neuromuscular junction	28	18	0.00387
CC	GO:0005911	cell-cell junction	55	29	0.00466
CC	GO:0005578	proteinaceous extracellular matrix	44	23	0.01187
CC	GO:0005667	transcription factor complex	54	25	0.01613
CC	GO:0030017	sarcomere	30	19	0.01733
CC	GO:0034702	ion channel complex	41	30	0.03041
CC	GO:0045178	basal part of cell	6	5	0.03141
CC	GO:0016011	dystroglycan complex	6	5	0.03141
CC	GO:0048786	presynaptic active zone	8	6	0.03709
CC	GO:0016324	apical plasma membrane	18	11	0.03745
CC	GO:0030018	Z disc	16	10	0.0389
CC	GO:0009986	cell surface	16	10	0.0389
CC	GO:0071944	cell periphery	419	223	0.04726
MF	GO:0003700	sequence-specific DNA binding transcription factor activity	321	204	5.5e-17
MF	GO:0043565	sequence-specific DNA binding	261	168	6.8e-15
MF	GO:0003707	steroid hormone receptor activity	31	24	6.7e-06
MF	GO:0001078	RNA polymerase II core promoter proximal region sequence-specific DNA binding transcription factor activity involved in negative regulation of transcription	12	11	0.00016
MF	GO:0004713	protein tyrosine kinase activity	61	34	0.00052
MF	GO:0000976	transcription regulatory region sequence-specific DNA binding	45	32	0.0007
MF	GO:0046872	metal ion binding	1405	576	0.00079
MF	GO:0004879	ligand-activated sequence-specific DNA binding RNA polymerase II transcription factor activity	18	15	0.00096
MF	GO:0004114	3',5'-cyclic-nucleotide phosphodiesterase activity	15	12	0.00098
MF	GO:0005509	calcium ion binding	204	98	0.00116
MF	GO:0005234	extracellular-glutamate-gated ion channel activity	21	15	0.00165
MF	GO:0005249	voltage-gated potassium channel activity	26	20	0.00289
MF	GO:0019992	diacylglycerol binding	11	9	0.00353
MF	GO:0004889	acetylcholine-activated cation-selective channel activity	13	10	0.00451
MF	GO:0008061	chitin binding	41	24	0.0049
MF	GO:0005251	delayed rectifier potassium channel activity	8	7	0.00559
MF	GO:0045296	cadherin binding	8	7	0.00559
MF	GO:0004970	ionotropic glutamate receptor activity	19	13	0.00612
MF	GO:0004089	carbonate dehydratase activity	5	5	0.0074
MF	GO:0005267	potassium channel activity	40	30	0.00758
MF	GO:0000977	RNA polymerase II regulatory region sequence-specific DNA binding	22	15	0.00776
MF	GO:0005215	transporter activity	565	238	0.00781
MF	GO:0008013	beta-catenin binding	10	8	0.00781
MF	GO:0001664	G-protein coupled receptor binding	18	10	0.00945
MF	GO:0004930	G-protein coupled receptor activity	121	66	0.01012
MF	GO:0001077	RNA polymerase II core promoter proximal region sequence-specific DNA binding transcription factor activity involved in positive regulation of transcription	18	12	0.01145
MF	GO:0003729	mRNA binding	41	23	0.01163
MF	GO:0046983	protein dimerization activity	180	73	0.01305
MF	GO:0050254	rhodopsin kinase activity	7	6	0.01318
MF	GO:0004871	signal transducer activity	429	220	0.01945
MF	GO:0003705	RNA polymerase II distal enhancer sequence-specific DNA binding transcription factor activity	21	13	0.01999
MF	GO:0004872	receptor activity	386	202	0.02674
MF	GO:0015491	cation:cation antiporter activity	6	5	0.03055
MF	GO:0004983	neuropeptide Y receptor activity	6	5	0.03055
MF	GO:0005112	Notch binding	6	5	0.03055
MF	GO:0004887	thyroid hormone receptor activity	8	6	0.03596
MF	GO:0004697	protein kinase C activity	16	10	0.0373
MF	GO:0008083	growth factor activity	16	10	0.0373

## Sheet: 2.2_kegg_targets_all
keggId	term	annotated	targets	p-value
ko05205	Proteoglycans in cancer	84	46	1.60334e-05
ko04728	Dopaminergic synapse	42	27	2.08593e-05
ko04390	Hippo signaling pathway	64	37	2.2029e-05
ko04916	Melanogenesis	37	24	4.89967e-05
ko04911	Insulin secretion	31	21	5.66276e-05
ko04310	Wnt signaling pathway	58	33	9.54181e-05
ko04725	Cholinergic synapse	34	22	0.0001078
ko04520	Adherens junction	35	22	0.000202191
ko05032	Morphine addiction	29	19	0.000253811
ko04510	Focal adhesion	71	37	0.000418876
ko05200	Pathways in cancer	114	54	0.000531858
ko05030	Cocaine addiction	20	14	0.000632233
ko04391	Hippo signaling pathway - fly	47	26	0.000948262
ko04915	Estrogen signaling pathway	38	22	0.00103252
ko05031	Amphetamine addiction	25	16	0.00116111
ko04724	Glutamatergic synapse	36	21	0.00117316
ko04745	Phototransduction - fly	23	15	0.00125309
ko05202	Transcriptional misregulation in cancer	62	32	0.00126217
ko04062	Chemokine signaling pathway	44	24	0.00192384
ko04726	Serotonergic synapse	26	16	0.00211833
ko05130	Pathogenic Escherichia coli infection	31	18	0.0028278
ko05161	Hepatitis B	38	21	0.00296031
ko05410	Hypertrophic cardiomyopathy (HCM)	18	12	0.00300376
ko05412	Arrhythmogenic right ventricular cardiomyopathy (ARVC)	18	12	0.00300376
ko05223	Non-small cell lung cancer	16	11	0.00315023
ko04010	MAPK signaling pathway	78	37	0.0038192
ko04970	Salivary secretion	32	18	0.00453122
ko04662	B cell receptor signaling pathway	21	13	0.00519633
ko04961	Endocrine and other factor-regulated calcium reabsorption	19	12	0.00576554
ko04918	Thyroid hormone synthesis	28	16	0.00598869
ko04270	Vascular smooth muscle contraction	40	21	0.0066073
ko05142	Chagas disease (American trypanosomiasis)	26	15	0.00686913
ko04080	Neuroactive ligand-receptor interaction	36	19	0.00895708
ko04540	Gap junction	36	19	0.00895708
ko05213	Endometrial cancer	20	12	0.0102063
ko04810	Regulation of actin cytoskeleton	64	30	0.0108133
ko05215	Prostate cancer	27	15	0.0108912
ko05416	Viral myocarditis	18	11	0.0115484
ko05210	Colorectal cancer	25	14	0.012615
ko04972	Pancreatic secretion	37	19	0.0129214
ko04330	Notch signaling pathway	23	13	0.0146022
ko04720	Long-term potentiation	23	13	0.0146022
ko04971	Gastric acid secretion	23	13	0.0146022
ko04360	Axon guidance	35	18	0.0150976
ko05218	Melanoma	12	8	0.0157811
ko05414	Dilated cardiomyopathy	21	12	0.0168862
ko04721	Synaptic vesicle cycle	31	16	0.0206624
ko05131	Shigellosis	31	16	0.0206624
ko04020	Calcium signaling pathway	46	22	0.0209554
ko04066	HIF-1 signaling pathway	39	19	0.0248816
ko05100	Bacterial invasion of epithelial cells	37	18	0.0291172
ko04960	Aldosterone-regulated sodium reabsorption	13	8	0.0294917
ko05217	Basal cell carcinoma	25	13	0.033349
ko04151	PI3K-Akt signaling pathway	85	36	0.0339827
ko04713	Circadian entrainment	35	17	0.0341063
ko04727	GABAergic synapse	30	15	0.0342324
ko04976	Bile secretion	18	10	0.0361224
ko05221	Acute myeloid leukemia	18	10	0.0361224
ko04973	Carbohydrate digestion and absorption	9	6	0.0373049
ko05132	Salmonella infection	33	16	0.0399934
ko04380	Osteoclast differentiation	28	14	0.0402404
ko00072	Synthesis and degradation of ketone bodies	7	5	0.040471
ko00604	Glycosphingolipid biosynthesis - ganglio series	5	4	0.0411576
ko05143	African trypanosomiasis	5	4	0.0411576
ko05164	Influenza A	46	21	0.0416334
ko00531	Glycosaminoglycan degradation	16	9	0.0423108
ko04320	Dorso-ventral axis formation	21	11	0.0462283
ko04012	ErbB signaling pathway	31	15	0.0469543
ko05211	Renal cell carcinoma	31	15	0.0469543

## Sheet: 3.1_go_targets_pcc
ontology	goId	term	annotated	targets	p-value
BP	GO:0043401	steroid hormone mediated signaling pathway	30	8	4.4e-05
BP	GO:0007632	visual behavior	13	5	0.00019
BP	GO:0045887	positive regulation of synaptic growth at neuromuscular junction	13	5	0.00019
BP	GO:0006355	regulation of transcription, DNA-dependent	583	45	0.00027
BP	GO:0006820	anion transport	79	8	0.00037
BP	GO:0050919	negative chemotaxis	5	3	0.0009
BP	GO:0030522	intracellular receptor signaling pathway	12	4	0.00163
BP	GO:0043065	positive regulation of apoptotic process	12	4	0.00163
BP	GO:0043523	regulation of neuron apoptotic process	9	4	0.00209
BP	GO:0034765	regulation of ion transmembrane transport	23	5	0.0034
BP	GO:0016082	synaptic vesicle priming	8	3	0.00456
BP	GO:0050789	regulation of biological process	1927	125	0.00527
BP	GO:0070588	calcium ion transmembrane transport	27	5	0.00702
BP	GO:0007156	homophilic cell adhesion	28	5	0.00823
BP	GO:0045746	negative regulation of Notch signaling pathway	10	3	0.00913
BP	GO:0007050	cell cycle arrest	10	3	0.00913
BP	GO:0007411	axon guidance	106	13	0.01056
BP	GO:0006468	protein phosphorylation	308	21	0.01114
BP	GO:0008039	synaptic target recognition	11	3	0.01213
BP	GO:0008105	asymmetric protein localization	12	3	0.01563
BP	GO:0016477	cell migration	105	12	0.0159
BP	GO:0007165	signal transduction	994	68	0.01746
BP	GO:0044057	regulation of system process	47	6	0.01902
BP	GO:0008015	blood circulation	16	3	0.01923
BP	GO:0030709	border follicle cell delamination	5	2	0.0193
BP	GO:0021537	telencephalon development	5	2	0.0193
BP	GO:0001837	epithelial to mesenchymal transition	5	2	0.0193
BP	GO:0006869	lipid transport	35	6	0.02223
BP	GO:0007267	cell-cell signaling	233	23	0.02602
BP	GO:0032504	multicellular organism reproduction	239	17	0.02723
BP	GO:0007611	learning or memory	65	8	0.02744
BP	GO:0007476	imaginal disc-derived wing morphogenesis	118	12	0.02776
BP	GO:0016055	Wnt receptor signaling pathway	69	9	0.02796
BP	GO:0042331	phototaxis	6	2	0.02807
BP	GO:0007034	vacuolar transport	6	2	0.02807
BP	GO:0050920	regulation of chemotaxis	6	2	0.02807
BP	GO:0006108	malate metabolic process	6	2	0.02807
BP	GO:0002065	columnar/cuboidal epithelial cell differentiation	6	2	0.02807
BP	GO:0006729	tetrahydrobiopterin biosynthetic process	6	2	0.02807
BP	GO:0009743	response to carbohydrate stimulus	6	2	0.02807
BP	GO:0042045	epithelial fluid transport	6	2	0.02807
BP	GO:0007528	neuromuscular junction development	65	9	0.03353
BP	GO:0061564	axon development	134	17	0.03578
BP	GO:0007275	multicellular organismal development	958	65	0.03761
BP	GO:0051270	regulation of cellular component movement	24	4	0.03781
BP	GO:0007379	segment specification	13	3	0.03793
BP	GO:0035239	tube morphogenesis	60	5	0.03797
BP	GO:0043524	negative regulation of neuron apoptotic process	7	2	0.03812
BP	GO:0050794	regulation of cellular process	1833	120	0.03924
BP	GO:0009952	anterior/posterior pattern specification	60	5	0.04076
BP	GO:0055085	transmembrane transport	358	27	0.04535
BP	GO:0016202	regulation of striated muscle tissue development	39	6	0.04555
BP	GO:0048878	chemical homeostasis	56	6	0.04568
BP	GO:0060179	male mating behavior	23	4	0.04576
BP	GO:0010975	regulation of neuron projection development	25	4	0.04577
BP	GO:0035223	leg disc pattern formation	10	2	0.04599
BP	GO:0007365	periodic partitioning	16	2	0.04604
BP	GO:0009100	glycoprotein metabolic process	61	3	0.04622
BP	GO:0043269	regulation of ion transport	31	7	0.04803
BP	GO:0060341	regulation of cellular localization	58	7	0.04843
BP	GO:0035222	wing disc pattern formation	27	5	0.04862
BP	GO:1901576	organic substance biosynthetic process	1429	68	0.04905
BP	GO:0006879	cellular iron ion homeostasis	8	2	0.0493
BP	GO:0035075	response to ecdysone	8	2	0.0493
BP	GO:0009411	response to UV	8	2	0.0493
BP	GO:0042684	cardioblast cell fate commitment	8	2	0.0493
BP	GO:0045433	male courtship behavior, veined wing generated song production	8	2	0.0493
CC	GO:0005886	plasma membrane	378	33	0.00083
CC	GO:0043195	terminal bouton	19	5	0.00194
CC	GO:0005891	voltage-gated calcium channel complex	7	3	0.00371
CC	GO:0016323	basolateral plasma membrane	22	4	0.0218
CC	GO:0031594	neuromuscular junction	28	4	0.04838
CC	GO:0043679	axon terminus	20	6	0.04904
CC	GO:0016021	integral to membrane	1084	67	0.0594
CC	GO:0045202	synapse	136	14	0.07063
CC	GO:0005581	collagen	9	2	0.07093
CC	GO:0042734	presynaptic membrane	9	2	0.07093
CC	GO:0005622	intracellular	2851	125	0.07416
CC	GO:0031519	PcG protein complex	10	2	0.08582
CC	GO:0035097	histone methyltransferase complex	10	2	0.08582
CC	GO:0034703	cation channel complex	29	6	0.09585
CC	GO:0045172	germline ring canal	11	2	0.10154
CC	GO:0005615	extracellular space	36	4	0.10261
CC	GO:0045211	postsynaptic membrane	52	5	0.11589
CC	GO:0005604	basement membrane	12	2	0.11798
CC	GO:0030424	axon	48	9	0.13123
CC	GO:0097458	neuron part	97	13	0.13796
CC	GO:0044421	extracellular region part	91	12	0.1384
CC	GO:0031988	membrane-bounded vesicle	73	4	0.14284
CC	GO:0005911	cell-cell junction	55	4	0.17052
CC	GO:0005576	extracellular region	278	24	0.18965
CC	GO:0016459	myosin complex	31	3	0.19993
CC	GO:0048471	perinuclear region of cytoplasm	31	3	0.19993
CC	GO:0031252	cell leading edge	17	2	0.20734
CC	GO:0005634	nucleus	1172	62	0.21169
CC	GO:0005856	cytoskeleton	374	19	0.2199
CC	GO:0005667	transcription factor complex	54	5	0.22449
CC	GO:0016324	apical plasma membrane	18	2	0.22606
CC	GO:0005744	mitochondrial inner membrane presequence translocase complex	5	1	0.22613
CC	GO:0030863	cortical cytoskeleton	5	1	0.22613
CC	GO:0008021	synaptic vesicle	34	3	0.23987
CC	GO:0008076	voltage-gated potassium channel complex	19	2	0.24489
CC	GO:0043190	ATP-binding cassette (ABC) transporter complex	6	1	0.26483
CC	GO:0016328	lateral plasma membrane	6	1	0.26483
CC	GO:0045495	pole plasm	6	1	0.26483
CC	GO:0000439	core TFIIH complex	6	1	0.26483
CC	GO:0030427	site of polarized growth	7	1	0.3016
CC	GO:0000118	histone deacetylase complex	7	1	0.3016
CC	GO:0014069	postsynaptic density	7	1	0.3016
CC	GO:0005834	heterotrimeric G-protein complex	7	1	0.3016
CC	GO:0005669	transcription factor TFIID complex	7	1	0.3016
CC	GO:0005921	gap junction	7	1	0.3016
CC	GO:0008023	transcription elongation factor complex	7	1	0.3016
CC	GO:0016363	nuclear matrix	7	1	0.3016
CC	GO:0016592	mediator complex	23	2	0.32029
CC	GO:0005578	proteinaceous extracellular matrix	44	5	0.33486
CC	GO:0048786	presynaptic active zone	8	1	0.33655
CC	GO:0035267	NuA4 histone acetyltransferase complex	8	1	0.33655
CC	GO:0022625	cytosolic large ribosomal subunit	8	1	0.33655
CC	GO:0016327	apicolateral plasma membrane	9	1	0.36975
CC	GO:0031966	mitochondrial membrane	89	4	0.37113
CC	GO:0044448	cell cortex part	26	3	0.39958
CC	GO:0015934	large ribosomal subunit	29	3	0.39979
CC	GO:0005747	mitochondrial respiratory chain complex I	10	1	0.4013
CC	GO:0035770	ribonucleoprotein granule	10	1	0.4013
CC	GO:0005665	DNA-directed RNA polymerase II, core complex	10	1	0.4013
CC	GO:0017053	transcriptional repressor complex	10	1	0.4013
CC	GO:0005887	integral to plasma membrane	85	6	0.41748
CC	GO:0019898	extrinsic to membrane	24	2	0.43075
CC	GO:0045179	apical cortex	11	1	0.43127
CC	GO:0005881	cytoplasmic microtubule	11	1	0.43127
CC	GO:0031410	cytoplasmic vesicle	81	4	0.43203
CC	GO:0005700	polytene chromosome	30	2	0.44652
CC	GO:0034702	ion channel complex	41	7	0.45264
CC	GO:0031982	vesicle	96	6	0.4585
CC	GO:0005762	mitochondrial large ribosomal subunit	12	1	0.45976
CC	GO:0005680	anaphase-promoting complex	12	1	0.45976
CC	GO:0005770	late endosome	13	1	0.48682
CC	GO:0005741	mitochondrial outer membrane	13	1	0.48682
CC	GO:0045169	fusome	13	1	0.48682
MF	GO:0043565	sequence-specific DNA binding	261	27	3.1e-05
MF	GO:0003707	steroid hormone receptor activity	31	8	7.4e-05
MF	GO:0005509	calcium ion binding	204	20	0.0016
MF	GO:0003700	sequence-specific DNA binding transcription factor activity	321	32	0.0017
MF	GO:0003714	transcription corepressor activity	7	3	0.0033
MF	GO:0005245	voltage-gated calcium channel activity	8	3	0.005
MF	GO:0008509	anion transmembrane transporter activity	83	8	0.0065
MF	GO:0004879	ligand-activated sequence-specific DNA binding RNA polymerase II transcription factor activity	18	5	0.0099
MF	GO:0004713	protein tyrosine kinase activity	61	9	0.0149
MF	GO:0032440	2-alkenal reductase [NAD(P)] activity	22	4	0.0188
MF	GO:0008270	zinc ion binding	513	35	0.0188
MF	GO:0003712	transcription cofactor activity	61	7	0.0203
MF	GO:0015297	antiporter activity	15	3	0.0205
MF	GO:0070566	adenylyltransferase activity	5	2	0.0206
MF	GO:0004089	carbonate dehydratase activity	5	2	0.0206
MF	GO:0004500	dopamine beta-monooxygenase activity	5	2	0.0206
MF	GO:0046872	metal ion binding	1405	93	0.0295
MF	GO:0008134	transcription factor binding	59	7	0.0302
MF	GO:0004697	protein kinase C activity	16	3	0.0379
MF	GO:0005388	calcium-transporting ATPase activity	7	2	0.0406
MF	GO:0050254	rhodopsin kinase activity	7	2	0.0406
MF	GO:0005201	extracellular matrix structural constituent	7	2	0.0406
MF	GO:0004022	alcohol dehydrogenase (NAD) activity	7	2	0.0406
MF	GO:0008289	lipid binding	181	16	0.0426
MF	GO:0001227	RNA polymerase II transcription regulatory region sequence-specific DNA binding transcription factor activity involved in negative regulation of transcription	13	3	0.0475
MF	GO:0032182	small conjugating protein binding	7	2	0.0476
MF	GO:0005253	anion channel activity	14	2	0.0476

## Sheet: 3.2_kegg_targets_pcc
keggId	term	annotated	targets	p-value
ko04724	Glutamatergic synapse	36	8	0.000123794
ko04020	Calcium signaling pathway	46	7	0.00352741
ko04961	Endocrine and other factor-regulated calcium reabsorption	19	4	0.00839773
ko04728	Dopaminergic synapse	42	6	0.00935673
ko04911	Insulin secretion	31	5	0.010473
ko00620	Pyruvate metabolism	34	5	0.0154328
ko04725	Cholinergic synapse	34	5	0.0154328
ko04330	Notch signaling pathway	23	4	0.0167381
ko04971	Gastric acid secretion	23	4	0.0167381
ko04974	Protein digestion and absorption	23	4	0.0167381
ko05166	HTLV-I infection	108	10	0.0192793
ko05031	Amphetamine addiction	25	4	0.0223414
ko04742	Taste transduction	6	2	0.0258442
ko00720	Carbon fixation pathways in prokaryotes	15	3	0.0259487
ko04918	Thyroid hormone synthesis	28	4	0.0326712
ko05340	Primary immunodeficiency	7	2	0.0351472
ko04310	Wnt signaling pathway	58	6	0.0407267
ko00626	Naphthalene degradation	1	1	0.0441795

## Sheet: 4.1_go_meth
ontology	goId	term	annotated	methylated	p-value
BP	GO:0006413	translational initiation	76	34	7e-06
BP	GO:0016567	protein ubiquitination	89	35	7e-05
BP	GO:0006468	protein phosphorylation	308	108	0.00013
BP	GO:0006886	intracellular protein transport	154	54	0.0003
BP	GO:0006357	regulation of transcription from RNA polymerase II promoter	166	52	0.00108
BP	GO:0016070	RNA metabolic process	981	263	0.00159
BP	GO:0006342	chromatin silencing	21	11	0.00183
BP	GO:0043547	positive regulation of GTPase activity	56	26	0.00227
BP	GO:0000278	mitotic cell cycle	164	59	0.00248
BP	GO:0000079	regulation of cyclin-dependent protein serine/threonine kinase activity	15	9	0.00269
BP	GO:0016043	cellular component organization	966	256	0.00331
BP	GO:0006289	nucleotide-excision repair	18	10	0.00339
BP	GO:0031056	regulation of histone modification	6	5	0.0035
BP	GO:0000398	mRNA splicing, via spliceosome	81	29	0.00419
BP	GO:0006367	transcription initiation from RNA polymerase II promoter	24	12	0.00427
BP	GO:0006909	phagocytosis	62	24	0.00536
BP	GO:0016310	phosphorylation	524	173	0.00563
BP	GO:0006974	cellular response to DNA damage stimulus	154	54	0.00567
BP	GO:0006414	translational elongation	41	18	0.00645
BP	GO:0035023	regulation of Rho protein signal transduction	40	17	0.00648
BP	GO:0030177	positive regulation of Wnt signaling pathway	9	6	0.00732
BP	GO:0016197	endosomal transport	17	9	0.00822
BP	GO:0001934	positive regulation of protein phosphorylation	23	13	0.01235
BP	GO:0022008	neurogenesis	413	106	0.01243
BP	GO:0007552	metamorphosis	166	42	0.0125
BP	GO:0050714	positive regulation of protein secretion	5	4	0.0125
BP	GO:0046856	phosphatidylinositol dephosphorylation	5	4	0.0125
BP	GO:0009886	post-embryonic morphogenesis	166	42	0.01307
BP	GO:0048488	synaptic vesicle endocytosis	24	10	0.01307
BP	GO:0006518	peptide metabolic process	25	7	0.01312
BP	GO:0034968	histone lysine methylation	21	10	0.01355
BP	GO:0006511	ubiquitin-dependent protein catabolic process	89	29	0.01542
BP	GO:0006470	protein dephosphorylation	72	27	0.01738
BP	GO:0009408	response to heat	13	7	0.01757
BP	GO:0006397	mRNA processing	121	48	0.01788
BP	GO:0030833	regulation of actin filament polymerization	19	10	0.02105
BP	GO:0042594	response to starvation	20	9	0.02113
BP	GO:0044723	single-organism carbohydrate metabolic process	160	41	0.02119
BP	GO:0032851	positive regulation of Rab GTPase activity	29	12	0.02514
BP	GO:0051056	regulation of small GTPase mediated signal transduction	118	50	0.02668
BP	GO:0007030	Golgi organization	14	7	0.02811
BP	GO:0006913	nucleocytoplasmic transport	47	20	0.03004
BP	GO:0031114	regulation of microtubule depolymerization	6	4	0.03052
BP	GO:0070925	organelle assembly	56	13	0.03073
BP	GO:0008360	regulation of cell shape	41	14	0.03105
BP	GO:0006200	ATP catabolic process	82	27	0.03358
BP	GO:0007018	microtubule-based movement	74	23	0.03581
BP	GO:0006464	cellular protein modification process	684	239	0.03586
BP	GO:0009966	regulation of signal transduction	281	104	0.03705
BP	GO:0008582	regulation of synaptic growth at neuromuscular junction	36	15	0.03816
BP	GO:0009306	protein secretion	15	9	0.03828
BP	GO:0042398	cellular modified amino acid biosynthetic process	22	9	0.03846
BP	GO:0006506	GPI anchor biosynthetic process	9	5	0.03856
BP	GO:0032312	regulation of ARF GTPase activity	9	5	0.03856
BP	GO:0009987	cellular process	4587	1182	0.03887
BP	GO:0016573	histone acetylation	28	12	0.03947
BP	GO:0006338	chromatin remodeling	20	9	0.04154
BP	GO:0048193	Golgi vesicle transport	36	12	0.04164
BP	GO:0006606	protein import into nucleus	28	10	0.04165
BP	GO:0042176	regulation of protein catabolic process	12	6	0.04168
BP	GO:0032784	regulation of DNA-templated transcription, elongation	11	8	0.04282
BP	GO:0051495	positive regulation of cytoskeleton organization	15	8	0.0429
BP	GO:0002165	instar larval or pupal development	186	48	0.04292
BP	GO:0042221	response to chemical	447	64	0.04717
CC	GO:0044424	intracellular part	2710	768	1.9e-05
CC	GO:0005737	cytoplasm	1413	380	6.1e-05
CC	GO:0005634	nucleus	1172	344	0.00033
CC	GO:0070603	SWI/SNF superfamily-type complex	14	9	0.00066
CC	GO:0005669	transcription factor TFIID complex	7	6	0.00086
CC	GO:0005622	intracellular	2830	799	0.00094
CC	GO:0071013	catalytic step 2 spliceosome	51	21	0.00305
CC	GO:0032040	small-subunit processome	6	5	0.00322
CC	GO:0044798	nuclear transcription factor complex	21	14	0.0061
CC	GO:0000785	chromatin	69	23	0.00903
CC	GO:0005874	microtubule	74	27	0.01059
CC	GO:0030126	COPI vesicle coat	5	4	0.01171
CC	GO:0030660	Golgi-associated vesicle membrane	8	7	0.01232
CC	GO:0017053	transcriptional repressor complex	10	6	0.01344
CC	GO:0005681	spliceosomal complex	76	32	0.01618
CC	GO:0005794	Golgi apparatus	105	35	0.0193
CC	GO:0016592	mediator complex	23	10	0.0246
CC	GO:0005643	nuclear pore	17	8	0.02601
CC	GO:0030529	ribonucleoprotein complex	325	99	0.02785
CC	GO:0008540	proteasome regulatory particle, base subcomplex	6	4	0.0287
CC	GO:0000439	core TFIIH complex	6	4	0.0287
CC	GO:0030658	transport vesicle membrane	6	4	0.0287
CC	GO:0044444	cytoplasmic part	986	251	0.02876
CC	GO:0031461	cullin-RING ubiquitin ligase complex	26	7	0.03622
CC	GO:0071011	precatalytic spliceosome	48	17	0.03659
CC	GO:0043231	intracellular membrane-bounded organelle	1737	485	0.03848
CC	GO:0005700	polytene chromosome	30	12	0.04455
MF	GO:0005524	ATP binding	750	259	4.5e-13
MF	GO:0003676	nucleic acid binding	1417	405	1.3e-06
MF	GO:0008270	zinc ion binding	513	162	1.1e-05
MF	GO:0003743	translation initiation factor activity	70	33	1.3e-05
MF	GO:0005543	phospholipid binding	144	54	9.7e-05
MF	GO:0008568	microtubule-severing ATPase activity	5	5	0.00073
MF	GO:0008536	Ran GTPase binding	18	11	0.00073
MF	GO:0004674	protein serine/threonine kinase activity	212	77	0.0011
MF	GO:0000166	nucleotide binding	1282	402	0.00148
MF	GO:0005096	GTPase activator activity	66	32	0.00159
MF	GO:0003746	translation elongation factor activity	28	14	0.0021
MF	GO:0003682	chromatin binding	52	22	0.00214
MF	GO:0019901	protein kinase binding	34	16	0.00231
MF	GO:0004842	ubiquitin-protein ligase activity	76	29	0.00311
MF	GO:0004386	helicase activity	116	51	0.00415
MF	GO:0016301	kinase activity	509	156	0.0043
MF	GO:0008026	ATP-dependent helicase activity	78	34	0.00465
MF	GO:0005089	Rho guanyl-nucleotide exchange factor activity	36	16	0.0047
MF	GO:0005083	small GTPase regulator activity	55	27	0.00518
MF	GO:0004004	ATP-dependent RNA helicase activity	11	7	0.00537
MF	GO:0008233	peptidase activity	313	58	0.00543
MF	GO:0003723	RNA binding	328	120	0.00804
MF	GO:0016746	transferase activity, transferring acyl groups	124	37	0.009
MF	GO:0017111	nucleoside-triphosphatase activity	496	171	0.01077
MF	GO:0042578	phosphoric ester hydrolase activity	197	67	0.01271
MF	GO:0000988	protein binding transcription factor activity	66	24	0.01302
MF	GO:0008017	microtubule binding	47	18	0.01713
MF	GO:0004221	ubiquitin thiolesterase activity	28	12	0.01897
MF	GO:0004722	protein serine/threonine phosphatase activity	16	8	0.01935
MF	GO:0001104	RNA polymerase II transcription cofactor activity	27	12	0.01993
MF	GO:0004175	endopeptidase activity	150	26	0.02216
MF	GO:0003924	GTPase activity	123	39	0.02415
MF	GO:0043167	ion binding	2464	692	0.02491
MF	GO:0016905	myosin heavy chain kinase activity	11	6	0.02619
MF	GO:0004693	cyclin-dependent protein serine/threonine kinase activity	11	6	0.02619
MF	GO:0004812	aminoacyl-tRNA ligase activity	46	17	0.02902
MF	GO:0008094	DNA-dependent ATPase activity	18	9	0.0306
MF	GO:0043130	ubiquitin binding	6	4	0.03075
MF	GO:0030983	mismatched DNA binding	6	4	0.03075
MF	GO:0031418	L-ascorbic acid binding	6	4	0.03075
MF	GO:0008353	RNA polymerase II carboxy-terminal domain kinase activity	6	4	0.03075
MF	GO:0003677	DNA binding	656	146	0.03261
MF	GO:0005097	Rab GTPase activator activity	30	12	0.0337
MF	GO:0003777	microtubule motor activity	54	19	0.03642
MF	GO:0005525	GTP binding	183	54	0.03743
MF	GO:0004402	histone acetyltransferase activity	24	10	0.03819
MF	GO:0042626	ATPase activity, coupled to transmembrane movement of substances	72	21	0.03824
MF	GO:0008060	ARF GTPase activator activity	9	5	0.03891
MF	GO:0010181	FMN binding	12	6	0.0421
MF	GO:0003887	DNA-directed DNA polymerase activity	12	6	0.0421
MF	GO:0016798	hydrolase activity, acting on glycosyl bonds	90	22	0.0424
MF	GO:0004767	sphingomyelin phosphodiesterase activity	15	7	0.04268

## Sheet: 4.2_kegg_meth
keggId	term	annotated	methylated	p-value
ko03013	RNA transport	119	114	3.42559e-09
ko03040	Spliceosome	106	102	9.5205e-09
ko03010	Ribosome	123	113	3.00868e-06
ko04141	Protein processing in endoplasmic reticulum	110	100	5.96899e-05
ko03015	mRNA surveillance pathway	59	57	6.16924e-05
ko04120	Ubiquitin mediated proteolysis	89	82	0.000102604
ko03008	Ribosome biogenesis in eukaryotes	68	64	0.000175707
ko04111	Cell cycle - yeast	58	55	0.000405619
ko05012	Parkinson's disease	75	68	0.00226494
ko05016	Huntington's disease	114	99	0.00339052
ko00190	Oxidative phosphorylation	82	73	0.0044409
ko03022	Basal transcription factors	34	33	0.00524013
ko04110	Cell cycle	75	66	0.0165919
ko00563	Glycosylphosphatidylinositol(GPI)-anchor biosynthesis	22	22	0.0165919
ko03050	Proteasome	36	34	0.016921
ko03020	RNA polymerase	27	26	0.0322183
ko03420	Nucleotide excision repair	39	36	0.0336859
ko00970	Aminoacyl-tRNA biosynthesis	44	40	0.0372504

## Sheet: 5.1_go_diff_meth
ontology	goId	term	annotated	significant	p-value
BP	GO:0006412	translation	307	274	4.5e-17
BP	GO:0006413	translational initiation	76	72	7.4e-12
BP	GO:0006886	intracellular protein transport	154	129	3.1e-10
BP	GO:0006511	ubiquitin-dependent protein catabolic process	89	80	1.2e-07
BP	GO:0006457	protein folding	74	63	6.2e-07
BP	GO:0022008	neurogenesis	413	230	1.8e-06
BP	GO:0009987	cellular process	4587	2836	9.9e-06
BP	GO:0000398	mRNA splicing, via spliceosome	81	67	1.7e-05
BP	GO:0006281	DNA repair	95	84	2.1e-05
BP	GO:0008152	metabolic process	4125	2588	6e-05
BP	GO:0006418	tRNA aminoacylation for protein translation	42	36	0.00013
BP	GO:0006414	translational elongation	41	36	0.00016
BP	GO:0006915	apoptotic process	117	73	0.00017
BP	GO:0000022	mitotic spindle elongation	14	14	0.00054
BP	GO:0007005	mitochondrion organization	49	42	0.00084
BP	GO:0016567	protein ubiquitination	89	73	0.00086
BP	GO:0006289	nucleotide-excision repair	18	17	0.00086
BP	GO:0006464	cellular protein modification process	684	496	0.00088
BP	GO:0015031	protein transport	229	185	0.00094
BP	GO:0043161	proteasome-mediated ubiquitin-dependent protein catabolic process	31	26	0.00097
BP	GO:0006364	rRNA processing	29	25	0.00128
BP	GO:0006909	phagocytosis	62	48	0.00131
BP	GO:0045454	cell redox homeostasis	39	32	0.00153
BP	GO:0007140	male meiosis	12	12	0.00158
BP	GO:0006367	transcription initiation from RNA polymerase II promoter	24	21	0.0022
BP	GO:0016226	iron-sulfur cluster assembly	11	11	0.0027
BP	GO:0006357	regulation of transcription from RNA polymerase II promoter	166	95	0.00316
BP	GO:0018193	peptidyl-amino acid modification	99	77	0.00348
BP	GO:0001510	RNA methylation	15	14	0.00367
BP	GO:0022618	ribonucleoprotein complex assembly	35	33	0.00452
BP	GO:0006888	ER to Golgi vesicle-mediated transport	10	10	0.00463
BP	GO:0042787	protein ubiquitination involved in ubiquitin-dependent protein catabolic process	10	10	0.00463
BP	GO:0006383	transcription from RNA polymerase III promoter	10	10	0.00463
BP	GO:0032543	mitochondrial translation	10	10	0.00463
BP	GO:0007067	mitosis	70	53	0.00482
CC	GO:0005840	ribosome	157	144	1.2e-13
CC	GO:0005737	cytoplasm	1413	1057	2.1e-09
CC	GO:0044424	intracellular part	2710	1915	6.2e-09
CC	GO:0005622	intracellular	2830	1994	4.2e-08
CC	GO:0005739	mitochondrion	260	213	2.1e-05
CC	GO:0005829	cytosol	133	105	3e-05
CC	GO:0071013	catalytic step 2 spliceosome	51	43	0.00012
CC	GO:0044444	cytoplasmic part	986	769	0.00023
CC	GO:0016591	DNA-directed RNA polymerase II, holoenzyme	33	31	0.00024
CC	GO:0071011	precatalytic spliceosome	48	40	0.00035
CC	GO:0030529	ribonucleoprotein complex	325	289	0.00055
CC	GO:0016592	mediator complex	23	21	0.00087
CC	GO:0005794	Golgi apparatus	105	78	0.00087
CC	GO:0005813	centrosome	45	37	0.00098
CC	GO:0005759	mitochondrial matrix	57	52	0.00125
CC	GO:0030532	small nuclear ribonucleoprotein complex	27	25	0.00133
CC	GO:0043231	intracellular membrane-bounded organelle	1737	1222	0.00168
CC	GO:0043229	intracellular organelle	2196	1540	0.00176
CC	GO:0005643	nuclear pore	17	16	0.00185
CC	GO:0005762	mitochondrial large ribosomal subunit	12	12	0.00197
CC	GO:0043234	protein complex	908	627	0.00459
CC	GO:0016282	eukaryotic 43S preinitiation complex	15	14	0.00466
CC	GO:0015934	large ribosomal subunit	29	29	0.00542
CC	GO:0005747	mitochondrial respiratory chain complex I	10	10	0.00558
CC	GO:0000922	spindle pole	10	10	0.00558
CC	GO:0005789	endoplasmic reticulum membrane	49	42	0.0066
CC	GO:0044798	nuclear transcription factor complex	21	20	0.00727
CC	GO:0005852	eukaryotic translation initiation factor 3 complex	14	13	0.00736
CC	GO:0033290	eukaryotic 48S preinitiation complex	14	13	0.00736
CC	GO:0005730	nucleolus	77	59	0.00853
CC	GO:0044427	chromosomal part	114	74	0.00931
CC	GO:0005743	mitochondrial inner membrane	67	54	0.012
CC	GO:0005777	peroxisome	17	17	0.01561
CC	GO:0005681	spliceosomal complex	76	65	0.01561
CC	GO:0044452	nucleolar part	8	8	0.01578
CC	GO:0022625	cytosolic large ribosomal subunit	8	8	0.01578
CC	GO:0000776	kinetochore	8	8	0.01578
CC	GO:0044451	nucleoplasm part	134	113	0.02439
CC	GO:0055029	nuclear DNA-directed RNA polymerase complex	40	38	0.02572
CC	GO:0005839	proteasome core complex	14	14	0.02632
CC	GO:0005774	vacuolar membrane	20	17	0.02636
CC	GO:0005758	mitochondrial intermembrane space	7	7	0.02652
CC	GO:0005801	cis-Golgi network	7	7	0.02652
CC	GO:0005669	transcription factor TFIID complex	7	7	0.02652
CC	GO:0019773	proteasome core complex, alpha-subunit complex	7	7	0.02652
CC	GO:0044425	membrane part	1286	677	0.027
CC	GO:0005815	microtubule organizing center	57	48	0.02722
CC	GO:0005783	endoplasmic reticulum	114	89	0.03963
CC	GO:0005740	mitochondrial envelope	105	83	0.04135
CC	GO:0016272	prefoldin complex	10	9	0.04362
CC	GO:0000178	exosome (RNase complex)	10	9	0.04362
CC	GO:0030131	clathrin adaptor complex	10	9	0.04362
CC	GO:0000228	nuclear chromosome	43	35	0.04385
CC	GO:0031227	intrinsic component of endoplasmic reticulum membrane	17	15	0.04431
CC	GO:0010008	endosome membrane	12	11	0.04442
CC	GO:0044450	microtubule organizing center part	6	6	0.04456
CC	GO:0033181	plasma membrane proton-transporting V-type ATPase complex	6	6	0.04456
CC	GO:0008540	proteasome regulatory particle, base subcomplex	6	6	0.04456
CC	GO:0005869	dynactin complex	6	6	0.04456
CC	GO:0032040	small-subunit processome	6	6	0.04456
CC	GO:0000439	core TFIIH complex	6	6	0.04456
CC	GO:0030658	transport vesicle membrane	6	6	0.04456
CC	GO:0042555	MCM complex	6	6	0.04456
MF	GO:0003735	structural constituent of ribosome	131	120	4.7e-18
MF	GO:0005524	ATP binding	750	522	1.7e-12
MF	GO:0003743	translation initiation factor activity	70	66	5.5e-12
MF	GO:0003676	nucleic acid binding	1417	896	7.8e-11
MF	GO:0003723	RNA binding	328	270	2.1e-10
MF	GO:0008026	ATP-dependent helicase activity	78	71	7.9e-10
MF	GO:0000166	nucleotide binding	1282	881	3.7e-08
MF	GO:0008270	zinc ion binding	513	353	7.9e-08
MF	GO:0004842	ubiquitin-protein ligase activity	76	64	7.2e-07
MF	GO:0003899	DNA-directed RNA polymerase activity	40	36	9.1e-06
MF	GO:0051082	unfolded protein binding	38	34	2.2e-05
MF	GO:0004812	aminoacyl-tRNA ligase activity	46	39	8.6e-05
MF	GO:0004221	ubiquitin thiolesterase activity	28	25	0.00033
MF	GO:0004386	helicase activity	116	104	0.00044
MF	GO:0004298	threonine-type endopeptidase activity	14	14	0.00047
MF	GO:0008565	protein transporter activity	24	22	0.00074
MF	GO:0008137	NADH dehydrogenase (ubiquinone) activity	18	17	0.00074
MF	GO:0001104	RNA polymerase II transcription cofactor activity	27	25	0.00081
MF	GO:0004129	cytochrome-c oxidase activity	13	13	0.00081
MF	GO:0016874	ligase activity	247	198	0.00095
MF	GO:0016881	acid-amino acid ligase activity	102	87	0.0011
MF	GO:0003746	translation elongation factor activity	28	24	0.0016
MF	GO:0008757	S-adenosylmethionine-dependent methyltransferase activity	53	45	0.00218
MF	GO:0019901	protein kinase binding	34	28	0.00225
MF	GO:0016740	transferase activity	1227	805	0.0023
MF	GO:0003682	chromatin binding	52	40	0.0032
MF	GO:0018024	histone-lysine N-methyltransferase activity	19	17	0.00321
MF	GO:0019843	rRNA binding	15	14	0.00325
MF	GO:0035091	phosphatidylinositol binding	38	31	0.00413
MF	GO:0046961	proton-transporting ATPase activity, rotational mechanism	14	13	0.00527
MF	GO:0005543	phospholipid binding	144	106	0.00601
MF	GO:0016757	transferase activity, transferring glycosyl groups	138	97	0.00677
MF	GO:0008276	protein methyltransferase activity	30	28	0.00716
MF	GO:0008060	ARF GTPase activator activity	9	9	0.00727
MF	GO:0050662	coenzyme binding	134	84	0.00848
MF	GO:0003684	damaged DNA binding	13	12	0.00852
MF	GO:0016780	phosphotransferase activity, for other substituted phosphate groups	13	12	0.00852
MF	GO:0005525	GTP binding	183	122	0.00853
MF	GO:0005097	Rab GTPase activator activity	30	24	0.00942
MF	GO:0004674	protein serine/threonine kinase activity	212	141	0.00982
MF	GO:0000287	magnesium ion binding	45	34	0.01042
MF	GO:0016301	kinase activity	509	310	0.01077
MF	GO:0004518	nuclease activity	93	70	0.01224
MF	GO:0016884	carbon-nitrogen ligase activity, with glutamine as amido-N-donor	8	8	0.01257
MF	GO:0004175	endopeptidase activity	150	78	0.0129
MF	GO:0016779	nucleotidyltransferase activity	83	72	0.01377
MF	GO:0015035	protein disulfide oxidoreductase activity	19	16	0.01465
MF	GO:0008536	Ran GTPase binding	18	15	0.02167
MF	GO:0016891	endoribonuclease activity, producing 5'-phosphomonoesters	12	10	0.02173
MF	GO:0000030	mannosyltransferase activity	7	7	0.02173
MF	GO:0070403	NAD+ binding	7	7	0.02173
MF	GO:0008175	tRNA methyltransferase activity	7	7	0.02173
MF	GO:0004004	ATP-dependent RNA helicase activity	11	10	0.02194
MF	GO:0016905	myosin heavy chain kinase activity	11	10	0.02194
MF	GO:0004402	histone acetyltransferase activity	24	19	0.02503
MF	GO:0017111	nucleoside-triphosphatase activity	496	355	0.02561
MF	GO:0005515	protein binding	920	552	0.02694
MF	GO:0032549	ribonucleoside binding	935	645	0.03121
MF	GO:0008234	cysteine-type peptidase activity	46	35	0.03408
MF	GO:0032403	protein complex binding	89	58	0.03463
MF	GO:0003697	single-stranded DNA binding	10	9	0.03487
MF	GO:0008094	DNA-dependent ATPase activity	18	15	0.03745
MF	GO:0030983	mismatched DNA binding	6	6	0.03757
MF	GO:0016634	oxidoreductase activity, acting on the CH-CH group of donors, oxygen as acceptor	6	6	0.03757
MF	GO:0016846	carbon-sulfur lyase activity	6	6	0.03757
MF	GO:0008353	RNA polymerase II carboxy-terminal domain kinase activity	6	6	0.03757
MF	GO:0046915	transition metal ion transmembrane transporter activity	6	6	0.03757
MF	GO:0031072	heat shock protein binding	6	6	0.03757
MF	GO:0004722	protein serine/threonine phosphatase activity	16	13	0.0462
MF	GO:0031625	ubiquitin protein ligase binding	16	13	0.0462
MF	GO:0005096	GTPase activator activity	66	55	0.04673
MF	GO:0004527	exonuclease activity	38	31	0.04736
MF	GO:0016763	transferase activity, transferring pentosyl groups	19	15	0.04801
MF	GO:0003755	peptidyl-prolyl cis-trans isomerase activity	22	17	0.04848

[truncated: 1 more sheets: 5.2_kegg_meth]
