# Supplementary material for: MicroRNAs in Honey Bee Caste Determination
Source: Sci Rep. 2016 Jan 7;6:18794. doi: 10.1038/srep18794 (PMC4704047; doi:10.1038/srep18794)
Supplement: Supplementary Table S3 [file srep18794-s4.xls]

## Sheet: predicted_miranda_pita_rnahybri
GB50602	ame-miR-3739
GB47378	gi|323388987|ref|NC_007070.3|:9617943-9617963:-
GB47767	gi|323388984|ref|NC_007073.3|:251491-251510:+
GB49811	ame-miR-6048
GB43117	ame-miR-3751
GB55561	gi|323388977|ref|NC_007080.3|:1797927-1797949:+
GB55732	ame-miR-6056
GB44162	ame-miR-3049-5p
GB55425	ame-miR-3727
GB40116	ame-miR-3788
GB46514	gi|323388987|ref|NC_007070.3|:9617943-9617963:-
GB52170	ame-miR-6048
GB42942	ame-miR-14
GB53455	ame-miR-6066
GB54124	gi|323388976|ref|NC_007081.3|:2775657-2775678:-
GB53455	ame-miR-6063
GB44267	ame-miR-3801
GB52540	gi|323388979|ref|NC_007078.3|:10781870-10781892:+
GB47776	ame-miR-6050
GB54294	ame-miR-3741
GB55549	ame-miR-3739
GB49705	gi|323388980|ref|NC_007077.3|:6347517-6347539:-
GB54459	ame-miR-3717
GB43800	ame-miR-3776
GB46697	ame-miR-6054
GB45880	ame-miR-3741
GB40258	ame-miR-3722
GB49291	ame-miR-3775
GB50191	ame-miR-210
GB44501	ame-miR-3776
GB49858	ame-miR-6056
GB44089	ame-miR-3776
GB51538	ame-miR-3718b
GB43603	ame-miR-3718b
GB50573	ame-miR-3751
GB50017	ame-miR-3775
GB41947	gi|323388976|ref|NC_007081.3|:2775657-2775678:-
GB53387	ame-miR-210
GB44584	ame-miR-3721
GB55483	ame-miR-3751
GB54239	ame-miR-316
GB47780	ame-miR-6050
GB40733	gi|323388987|ref|NC_007070.3|:9617943-9617963:-
GB53309	ame-miR-3763
GB50562	ame-miR-6042
GB55411	ame-miR-3741
GB55349	gi|323388984|ref|NC_007073.3|:251491-251510:+
GB48501	gi|323388984|ref|NC_007073.3|:6542071-6542092:-
GB52908	ame-miR-6048
GB43803	ame-miR-6047a
GB53540	ame-miR-3776
GB44186	ame-miR-3741
GB42249	ame-miR-210
GB42984	ame-miR-3776
GB42984	ame-miR-3775
GB46637	gi|323388982|ref|NC_007075.3|:4427403-4427428:-
GB40354	ame-miR-3800
GB44663	ame-miR-9a
GB50154	ame-miR-3752
GB50011	gi|323388982|ref|NC_007075.3|:7500574-7500597:+
GB49229	ame-miR-6056
GB47872	ame-miR-6001-3p
GB45243	gi|323388987|ref|NC_007070.3|:9617943-9617963:-
GB40871	ame-miR-3727
GB49358	ame-miR-3776
GB52183	ame-miR-3776
GB46203	gi|323388984|ref|NC_007073.3|:6542071-6542092:-
GB54743	ame-miR-210
GB49493	ame-miR-6000a-5p
GB50657	ame-miR-3800
GB54735	gi|323388987|ref|NC_007070.3|:9617943-9617963:-
GB48858	gi|323388983|ref|NC_007074.3|:13353580-13353604:-
GB46113	gi|323388984|ref|NC_007073.3|:251491-251510:+
GB54060	ame-miR-3796
GB52039	ame-miR-3734
GB49060	ame-miR-3717
GB47776	ame-miR-6056
GB42794	ame-miR-3730
GB53854	ame-miR-3770
GB54744	ame-miR-3741
GB50684	ame-miR-3779
GB53805	gi|323388982|ref|NC_007075.3|:15585205-15585227:-
GB52451	ame-miR-3775
GB52451	ame-miR-3776
GB50684	ame-miR-3770
GB50684	ame-miR-3776
GB48481	ame-miR-6056
GB40161	gi|323388980|ref|NC_007077.3|:6347517-6347539:-
GB46404	gi|319965809|ref|NW_003378210.1|:63914-63937:-
GB45438	ame-miR-3739
GB44958	ame-miR-3776
GB50712	ame-miR-980
GB50506	gi|323388987|ref|NC_007070.3|:9617943-9617963:-
GB42485	gi|323388982|ref|NC_007075.3|:4427403-4427428:-
GB47000	gi|319965814|ref|NW_003378205.1|:84340-84360:+
GB55591	ame-miR-6066
GB43610	gi|323388976|ref|NC_007081.3|:2775657-2775678:-
GB41728	ame-miR-3718a
GB45875	gi|323388987|ref|NC_007070.3|:9617943-9617963:-
GB50045	ame-miR-3717
GB50382	ame-miR-6012
GB51379	ame-miR-3741
GB49709	gi|323388987|ref|NC_007070.3|:27642447-27642469:+
GB55497	ame-miR-3731
GB48583	ame-miR-3775
GB55393	ame-miR-3746
GB42886	ame-miR-3793
GB55393	ame-miR-3741
GB50118	ame-miR-3776
GB45697	ame-miR-92c
GB50013	ame-miR-6063
GB42423	ame-miR-6056
GB41959	ame-miR-3739
GB49566	ame-miR-3739
GB51652	ame-miR-6042
GB45638	ame-miR-3751
GB41861	ame-miR-263a
GB42032	ame-miR-3739
GB41378	ame-miR-3776
GB42146	ame-miR-3746
GB41146	ame-miR-965-5p
GB54501	ame-miR-3717
GB47084	gi|323388972|ref|NC_007085.3|:361076-361097:+
GB44886	ame-miR-190
GB43123	ame-miR-6059
GB52708	ame-miR-3739
GB40117	ame-miR-6059
GB40117	ame-miR-6056
GB45965	gi|323388987|ref|NC_007070.3|:26582366-26582388:+
GB52427	ame-miR-6063
GB43234	ame-miR-6048
GB43067	ame-miR-34
GB47513	gi|323388983|ref|NC_007074.3|:13035484-13035504:-
GB41862	ame-miR-3741
GB50258	ame-miR-3779
GB52242	gi|323388984|ref|NC_007073.3|:2156391-2156412:-
GB45659	ame-miR-3049-5p
GB42727	ame-miR-6046
GB51049	ame-miR-3751
GB52756	gi|323388987|ref|NC_007070.3|:9617943-9617963:-
GB45172	ame-miR-6056
GB48051	gi|323388984|ref|NC_007073.3|:4810221-4810243:-
GB40694	ame-miR-3776
GB44976	ame-miR-6012
GB50569	ame-miR-3753
GB55188	gi|323388984|ref|NC_007073.3|:2156391-2156412:-
GB47223	gi|323388983|ref|NC_007074.3|:13353580-13353604:-
GB44127	ame-miR-6050
GB45742	ame-miR-3780
GB40134	ame-miR-6055
GB42186	ame-miR-3049-5p
GB47056	ame-miR-6058
GB47056	ame-miR-6059
GB47056	ame-miR-6056
GB50251	ame-miR-3787
GB52180	ame-miR-3739
GB51194	ame-miR-3741
GB52428	ame-miR-184
GB53694	ame-miR-3751
GB50505	gi|323388980|ref|NC_007077.3|:7232343-7232360:+
GB42091	gi|323388982|ref|NC_007075.3|:7500574-7500597:+
GB55195	gi|323388982|ref|NC_007075.3|:15585205-15585227:-
GB43371	ame-miR-3776
GB51070	gi|323388984|ref|NC_007073.3|:76047-76070:+
GB48042	gi|323388984|ref|NC_007073.3|:76047-76070:+
GB50088	gi|323388987|ref|NC_007070.3|:9617943-9617963:-
GB54929	ame-miR-3717
GB52088	ame-miR-3739
GB55166	ame-miR-3741
GB42943	ame-miR-3789
GB49793	ame-miR-6056
GB45002	ame-miR-3739
GB51758	ame-miR-3741
GB42259	ame-miR-3796
GB48823	ame-miR-6056
GB53572	ame-miR-3726
GB50882	gi|323388980|ref|NC_007077.3|:7232902-7232919:+
GB44279	ame-miR-3735
GB42543	ame-miR-3776
GB50875	gi|323388983|ref|NC_007074.3|:13353149-13353173:-
GB46935	ame-miR-3751
GB40974	ame-miR-3741
GB52048	ame-miR-277
GB51045	gi|323388987|ref|NC_007070.3|:9617943-9617963:-
GB54694	ame-miR-3477
GB43004	gi|323388987|ref|NC_007070.3|:9617943-9617963:-
GB45360	ame-miR-7
GB53104	ame-miR-6048
GB50040	ame-miR-6048
GB46016	ame-miR-3775
GB48657	ame-miR-6063
GB55148	ame-miR-306
GB40117	gi|323388984|ref|NC_007073.3|:6542071-6542092:-
GB47511	ame-miR-3741
GB52336	ame-miR-3739
GB53182	gi|323388984|ref|NC_007073.3|:6542071-6542092:-
GB43140	ame-miR-133
GB53787	ame-miR-989
GB42576	ame-miR-6059
GB52545	ame-miR-3751
GB47945	ame-miR-3746
GB42299	gi|323388984|ref|NC_007073.3|:6542071-6542092:-
GB46442	ame-miR-3776
GB42576	ame-miR-6056
GB43257	ame-miR-6012
GB41670	ame-miR-6063
GB48249	ame-miR-305
GB45604	gi|323388982|ref|NC_007075.3|:15585205-15585227:-
GB41108	ame-miR-3753
GB41108	ame-miR-3751
GB48270	ame-miR-6066
GB40050	ame-miR-3775
GB47551	ame-miR-2765-3p
GB48132	gi|323388976|ref|NC_007081.3|:2775657-2775678:-
GB49396	ame-miR-6012
GB54143	ame-miR-965-5p
GB46995	ame-miR-3776
GB40085	ame-miR-3722
GB52460	gi|323388978|ref|NC_007079.3|:1762825-1762846:-
GB40394	ame-miR-6056
GB50782	ame-miR-3775
GB47702	ame-miR-3751
GB55816	ame-miR-3776
GB41420	ame-miR-6050
GB52701	gi|323388977|ref|NC_007080.3|:11872316-11872338:-
GB55858	ame-miR-3726
GB54940	ame-miR-3789
GB40995	ame-miR-3741
GB52838	ame-miR-14
GB50901	ame-miR-3739
GB52088	ame-miR-3049-5p
GB52711	ame-miR-3749
GB50571	ame-miR-6056
GB50696	ame-miR-6046
GB43925	ame-miR-3787
GB40066	ame-miR-3741
GB44042	ame-miR-3739
GB52451	ame-miR-965-5p
GB40066	ame-miR-3746
GB41512	ame-miR-3735
GB46079	ame-miR-3751
GB54930	gi|323388982|ref|NC_007075.3|:16324200-16324222:-
GB55532	gi|323388980|ref|NC_007077.3|:8369690-8369713:-
GB50146	ame-miR-3789
GB41281	gi|323388982|ref|NC_007075.3|:15585205-15585227:-
GB55551	gi|323388982|ref|NC_007075.3|:16324200-16324222:-
GB43009	ame-miR-3739
GB43231	ame-miR-3049-5p
GB46684	ame-miR-3771
GB43009	ame-miR-3736
GB50178	ame-miR-6003-3p
GB42073	ame-miR-375
GB48806	ame-miR-3739
GB44794	ame-miR-3739
GB44668	ame-miR-6066
GB42103	gi|323388984|ref|NC_007073.3|:251491-251510:+
GB40626	gi|323388980|ref|NC_007077.3|:9824662-9824684:+
GB46919	ame-miR-3741
GB47916	ame-miR-3741
GB43713	ame-miR-3741
GB53074	gi|323388987|ref|NC_007070.3|:9617943-9617963:-
GB44469	ame-miR-306
GB45614	gi|323388985|ref|NC_007072.3|:6182974-6182995:+
GB55294	gi|323388987|ref|NC_007070.3|:9617943-9617963:-
GB53466	ame-miR-3717
GB45399	ame-miR-3717
GB41462	ame-miR-3746
GB46995	gi|323388987|ref|NC_007070.3|:9617943-9617963:-
GB54475	ame-miR-3717
GB41344	gi|323388982|ref|NC_007075.3|:15584822-15584844:-
GB51302	ame-miR-6063
GB43713	gi|323388987|ref|NC_007070.3|:9617943-9617963:-
GB50905	ame-miR-3741
GB45619	ame-miR-3776
GB46129	ame-miR-3787
GB52451	ame-miR-3726
GB43724	ame-miR-3739
GB41695	ame-miR-375
GB53370	ame-miR-6066
GB53370	ame-miR-6063
GB49923	ame-miR-6049
GB42945	ame-miR-6046
GB49923	ame-miR-6042
GB48913	gi|323388980|ref|NC_007077.3|:7232621-7232638:+
GB54376	ame-miR-6001-3p
GB45509	ame-miR-6048
GB42637	ame-miR-6063
GB54335	gi|323388984|ref|NC_007073.3|:4810221-4810243:-
GB53346	ame-miR-6063
GB44843	ame-miR-3739
GB48496	gi|323388987|ref|NC_007070.3|:9617943-9617963:-
GB44019	ame-miR-6045
GB51943	ame-miR-6050
GB53075	ame-miR-3753
GB55591	gi|323388987|ref|NC_007070.3|:9617943-9617963:-
GB50041	ame-miR-124
GB51283	ame-miR-3751
GB47041	ame-miR-3739
GB46718	ame-miR-6049
GB50725	ame-miR-6056
GB46205	gi|323388983|ref|NC_007074.3|:13353580-13353604:-
GB50184	ame-miR-3741
GB46238	ame-miR-14
GB48052	ame-miR-3726
GB43202	ame-miR-3794
GB42601	ame-miR-3751
GB40646	ame-miR-3792
GB43123	gi|323388977|ref|NC_007080.3|:8170012-8170033:+
GB55732	ame-miR-3718a
GB44663	ame-miR-2944
GB51896	ame-miR-6047a
GB47887	ame-miR-3761
GB52442	ame-miR-3049-3p
GB50584	gi|323388987|ref|NC_007070.3|:9617943-9617963:-
GB52272	ame-miR-3789
GB54534	gi|323388980|ref|NC_007077.3|:6347517-6347539:-
GB51772	gi|323388987|ref|NC_007070.3|:9617943-9617963:-
GB41615	ame-miR-6048
GB40335	ame-miR-6063
GB40112	ame-miR-282
GB45714	gi|323388980|ref|NC_007077.3|:6347517-6347539:-
GB54589	gi|323388979|ref|NC_007078.3|:10730925-10730949:+
GB45503	ame-miR-375
GB45972	ame-miR-14
GB55737	gi|323388973|ref|NC_007084.3|:8596338-8596358:-
GB42253	ame-miR-3751
GB42758	gi|323388987|ref|NC_007070.3|:9617943-9617963:-
GB47737	ame-miR-3732
GB49395	ame-miR-92c
GB48639	ame-miR-3739
GB41432	gi|323388980|ref|NC_007077.3|:6347517-6347539:-
GB53805	ame-miR-928
GB48573	gi|323388982|ref|NC_007075.3|:7500574-7500597:+
GB47729	ame-miR-3734
GB41694	ame-miR-3746
GB47257	gi|323388987|ref|NC_007070.3|:9617943-9617963:-
GB40973	ame-miR-6066
GB47511	ame-miR-6056
GB52169	ame-miR-3726
GB40061	gi|323388987|ref|NC_007070.3|:26582366-26582388:+
GB52023	gi|323388982|ref|NC_007075.3|:7500574-7500597:+
GB41414	ame-miR-3739
GB45614	gi|323388985|ref|NC_007072.3|:3335858-3335879:+
GB44078	ame-miR-6040
GB43081	ame-miR-3741
GB42341	ame-miR-3718b
GB48388	gi|323388976|ref|NC_007081.3|:2775657-2775678:-
GB51970	ame-miR-6059
GB42728	gi|323388982|ref|NC_007075.3|:4427403-4427428:-
GB49188	gi|323388987|ref|NC_007070.3|:9617943-9617963:-
GB53535	ame-miR-3741
GB43797	ame-miR-6042
GB40761	ame-miR-3741
GB51990	ame-miR-6048
GB55942	ame-miR-3775
GB48990	ame-miR-6059
GB55942	ame-miR-3776
GB55842	ame-miR-3800
GB54358	gi|323388987|ref|NC_007070.3|:26582366-26582388:+
GB45060	ame-miR-928
GB40597	ame-miR-993
GB51773	ame-miR-92c
GB42863	ame-miR-3763
GB43488	ame-miR-3788
GB50048	gi|323388979|ref|NC_007078.3|:10730925-10730949:+
GB53451	ame-miR-3751
GB45715	ame-miR-3739
GB55482	ame-miR-31a
GB42440	ame-miR-3739
GB52056	ame-miR-3717
GB44063	ame-miR-3049-5p
GB52707	gi|323388984|ref|NC_007073.3|:251491-251510:+
GB48269	ame-miR-6046
GB51318	ame-miR-6049
GB45172	gi|323388982|ref|NC_007075.3|:15585205-15585227:-
GB45981	gi|323388982|ref|NC_007075.3|:15584822-15584844:-
GB48296	gi|323388984|ref|NC_007073.3|:251491-251510:+
GB54256	ame-miR-210
GB46581	gi|323388987|ref|NC_007070.3|:9617943-9617963:-
GB50683	gi|323388979|ref|NC_007078.3|:10736443-10736463:+
GB55498	gi|323388982|ref|NC_007075.3|:7500574-7500597:+
GB55740	ame-miR-3732
GB46561	ame-miR-14
GB44735	ame-miR-3739
GB55088	ame-miR-3751
GB50992	gi|319965553|ref|NW_003378466.1|:30086-30109:-
GB43677	gi|323388978|ref|NC_007079.3|:1762825-1762846:-
GB42299	ame-miR-3775
GB42299	ame-miR-3776
GB46755	ame-miR-6056
GB42977	ame-miR-3775
GB44957	ame-miR-3718a
GB41334	ame-miR-3049-5p
GB44676	gi|323388980|ref|NC_007077.3|:9302657-9302676:-
GB44202	ame-miR-278
GB56016	ame-miR-34
GB41861	gi|319965809|ref|NW_003378210.1|:63914-63937:-
GB54247	ame-miR-3761
GB48388	ame-miR-6061
GB41524	ame-miR-6048
GB44213	ame-miR-3739
GB55403	gi|323388984|ref|NC_007073.3|:251491-251510:+
GB43869	ame-miR-3730
GB42530	ame-miR-6003-5p
GB40209	ame-miR-3049-5p
GB52462	ame-miR-6050
GB50482	gi|323388977|ref|NC_007080.3|:1797927-1797949:+
GB42878	gi|323388977|ref|NC_007080.3|:1797927-1797949:+
GB46944	ame-miR-3741
GB51567	ame-miR-14
GB40343	ame-miR-3801
GB53022	ame-miR-3781
GB45148	ame-miR-3739
GB46328	ame-miR-3739
GB40159	ame-miR-3801
GB50249	ame-miR-6056
GB46957	ame-miR-3739
GB45842	ame-miR-3789
GB47351	ame-miR-928
GB54861	ame-miR-13b
GB44583	ame-miR-3739
GB52111	gi|323388987|ref|NC_007070.3|:9617943-9617963:-
GB50084	ame-miR-3732
GB55195	ame-miR-133
GB50909	ame-miR-3761
GB44162	ame-miR-92c
GB52214	ame-miR-3717
GB41430	gi|323388984|ref|NC_007073.3|:6542071-6542092:-
GB48051	ame-miR-14
GB40197	ame-miR-3726
GB46846	ame-miR-3761
GB46245	ame-miR-6065
GB45173	ame-miR-3751
GB51491	ame-miR-6066
GB44860	ame-miR-6049
GB53559	ame-miR-3739
GB41306	ame-miR-6048
GB50974	ame-miR-6063
GB45183	ame-miR-3746
GB55712	ame-miR-6066
GB55787	gi|323388987|ref|NC_007070.3|:27642447-27642469:+
GB47737	ame-miR-3751
GB41703	ame-miR-210
GB48272	ame-miR-3753
GB44583	ame-miR-6050
GB53453	ame-miR-3776
GB48078	ame-miR-34
GB54941	ame-miR-3775
GB42151	ame-miR-3741
GB48840	ame-miR-3746
GB53688	ame-miR-3741
GB48840	ame-miR-3741
GB52289	ame-miR-3786
GB50581	ame-miR-6063
GB53996	ame-miR-3739
GB43199	ame-miR-3741
GB53159	gi|323388984|ref|NC_007073.3|:6542071-6542092:-
GB48632	gi|323388976|ref|NC_007081.3|:2775657-2775678:-
GB49233	ame-miR-14
GB50397	ame-miR-3776
GB41015	ame-miR-3751
GB54030	ame-miR-3770
GB44962	ame-miR-3717
GB52912	gi|323388979|ref|NC_007078.3|:10781870-10781892:+
GB48138	ame-miR-6048
GB50870	ame-miR-210
GB42199	ame-miR-3717
GB54785	ame-miR-6049
GB48749	ame-miR-3739
GB52758	gi|323388984|ref|NC_007073.3|:76047-76070:+
GB50952	ame-miR-3717
GB50482	ame-miR-3741
GB40958	ame-miR-3749
GB52093	ame-miR-3775
GB42503	ame-miR-3726
GB40958	ame-miR-3746
GB40958	ame-miR-3741
GB53277	gi|323388982|ref|NC_007075.3|:4427403-4427428:-
GB43053	ame-miR-3741
GB51573	ame-miR-3781
GB53220	ame-miR-3776
GB55379	ame-miR-3739
GB55960	gi|323388979|ref|NC_007078.3|:10781870-10781892:+
GB44022	ame-miR-3717
GB47786	gi|323388984|ref|NC_007073.3|:2156391-2156412:-
GB47717	ame-miR-3739
GB50546	ame-miR-3751
GB46759	ame-miR-6054
GB54776	gi|323388981|ref|NC_007076.3|:4772443-4772466:-
GB44917	gi|323388984|ref|NC_007073.3|:251491-251510:+
GB52295	ame-miR-3776
GB48081	ame-miR-6059
GB48879	ame-miR-184
GB43985	gi|323388987|ref|NC_007070.3|:9617943-9617963:-
GB55188	gi|323388985|ref|NC_007072.3|:4319874-4319897:-
GB54248	ame-miR-6059
GB52427	ame-miR-3741
GB54248	ame-miR-6056
GB52963	gi|323388982|ref|NC_007075.3|:4427403-4427428:-
GB48008	ame-miR-3741
GB49589	ame-miR-9a
GB44204	ame-miR-3776
GB50463	ame-miR-3776
GB47284	gi|323388987|ref|NC_007070.3|:9617943-9617963:-
GB40792	ame-miR-3751
GB51098	ame-miR-3739
GB48270	ame-miR-3741
GB50425	ame-miR-3775
GB44923	ame-miR-3741
GB45031	ame-miR-3718b
GB51123	ame-miR-3731
GB46433	ame-miR-316
GB52533	ame-miR-3741
GB46129	ame-miR-6063
GB45235	ame-miR-3776
GB46561	ame-miR-6056
GB52952	ame-miR-6056
GB49262	ame-miR-6066
GB40120	ame-miR-92c
GB40975	gi|323388984|ref|NC_007073.3|:76047-76070:+
GB42592	ame-miR-3049-3p
GB42049	ame-miR-3741
GB42049	ame-miR-3746
GB45108	ame-miR-3722
GB46506	ame-miR-6050
GB47993	ame-miR-3776
GB47993	ame-miR-3775
GB52096	gi|323388987|ref|NC_007070.3|:9617943-9617963:-
GB55394	ame-miR-375
GB46782	ame-miR-6047a
GB55174	ame-miR-6012
GB53896	gi|323388982|ref|NC_007075.3|:16324200-16324222:-
GB49778	ame-miR-3718a
GB49739	ame-miR-3049-3p
GB40989	gi|323388984|ref|NC_007073.3|:251491-251510:+
GB55728	ame-miR-3776
GB44717	gi|323388987|ref|NC_007070.3|:27642447-27642469:+
GB41964	ame-miR-3761
GB47562	ame-miR-3049-5p
GB40979	ame-miR-3718a
GB45599	ame-miR-3747b
GB54117	ame-miR-3751
GB47236	ame-miR-3717
GB53108	ame-miR-3776
GB52042	ame-miR-3049-3p
GB52129	ame-miR-375
GB46088	gi|323388984|ref|NC_007073.3|:251491-251510:+
GB48024	ame-miR-3722
GB54174	ame-miR-3735
GB48693	gi|323388983|ref|NC_007074.3|:13353580-13353604:-
GB41708	ame-miR-6050
GB50091	gi|323388987|ref|NC_007070.3|:26582366-26582388:+
GB43649	ame-miR-210
GB45247	ame-miR-3741
GB50769	ame-miR-278
GB52939	gi|323388982|ref|NC_007075.3|:15585205-15585227:-
GB44739	ame-miR-3751
GB40711	ame-miR-989
GB44255	gi|323388987|ref|NC_007070.3|:9617943-9617963:-
GB55387	ame-miR-210
GB50278	ame-miR-3049-5p
GB54514	ame-miR-3739
GB55619	ame-miR-3786
GB50087	ame-miR-3721
GB55552	gi|319965820|ref|NW_003378199.1|:118805-118827:-
GB51082	gi|323388987|ref|NC_007070.3|:9617943-9617963:-
GB50565	ame-miR-3776
GB48548	ame-miR-6042
GB52001	gi|323388979|ref|NC_007078.3|:10730925-10730949:+
GB41466	ame-miR-3718a
GB49926	ame-miR-3776
GB50544	ame-miR-3776
GB41722	ame-miR-6000a-5p
GB53075	gi|323388987|ref|NC_007070.3|:9617943-9617963:-
GB50047	ame-miR-3795
GB52717	ame-miR-3747a
GB47872	ame-miR-6012
GB47927	gi|323388985|ref|NC_007072.3|:6182974-6182995:+
GB40567	ame-miR-3049-3p
GB50794	ame-miR-3730
GB40065	ame-miR-3739
GB45388	ame-miR-3736
GB52508	gi|323388980|ref|NC_007077.3|:6347517-6347539:-
GB43404	ame-miR-3718a
GB46716	gi|323388987|ref|NC_007070.3|:9617943-9617963:-
GB54427	gi|323388978|ref|NC_007079.3|:1762825-1762846:-
GB48616	ame-miR-3775
GB54885	gi|323388984|ref|NC_007073.3|:6542071-6542092:-
GB51295	ame-miR-3746
GB46549	ame-miR-3792
GB42202	ame-miR-6048
GB55463	ame-miR-263b
GB53903	ame-miR-3745
GB54777	ame-miR-993
GB49203	ame-miR-3049-5p
GB46419	ame-miR-3801
GB43607	gi|323388976|ref|NC_007081.3|:2775657-2775678:-
GB52623	ame-miR-3739
GB51682	gi|323388980|ref|NC_007077.3|:1390931-1390953:+
GB43936	ame-miR-3741
GB52001	ame-miR-316
GB53452	ame-miR-31a
GB47774	ame-miR-3739
GB50566	ame-miR-3751
GB51388	ame-miR-3794
GB53989	ame-miR-3718a
GB55228	ame-miR-3049-5p
GB54060	gi|323388987|ref|NC_007070.3|:9617943-9617963:-
GB45710	ame-miR-6000b
GB48496	ame-miR-3741
GB55795	ame-miR-6056
GB47766	gi|323388987|ref|NC_007070.3|:9617943-9617963:-
GB53404	ame-miR-3794
GB42955	ame-miR-3727
GB52555	ame-miR-34
GB42575	ame-miR-3775
GB51221	ame-miR-6053
GB43543	ame-miR-6066
GB43597	ame-miR-6066
GB40225	gi|323388987|ref|NC_007070.3|:9617943-9617963:-
GB53792	gi|323388977|ref|NC_007080.3|:11872316-11872338:-
GB51090	gi|319965553|ref|NW_003378466.1|:30086-30109:-
GB43788	ame-miR-3741
GB47403	ame-miR-3776
GB45715	gi|323388976|ref|NC_007081.3|:2775657-2775678:-
GB55425	ame-miR-965-5p
GB47060	ame-miR-6053
GB54864	ame-miR-6047b
GB47060	ame-miR-6056
GB52610	gi|323388987|ref|NC_007070.3|:9617943-9617963:-
GB46330	ame-miR-6012
GB44117	ame-miR-278
GB54523	ame-miR-3739
GB50505	ame-miR-3795
GB50777	ame-miR-315
GB45607	ame-miR-3049-5p
GB45611	ame-miR-3779
GB47007	gi|323388987|ref|NC_007070.3|:9617943-9617963:-
GB52049	gi|323388982|ref|NC_007075.3|:15584822-15584844:-
GB40584	ame-miR-92c
GB40929	gi|323388980|ref|NC_007077.3|:9824662-9824684:+
GB54151	ame-miR-3730
GB46783	gi|323388984|ref|NC_007073.3|:251491-251510:+
GB41615	ame-miR-316
GB45473	ame-miR-3746
GB40265	gi|323388982|ref|NC_007075.3|:4427403-4427428:-
GB50791	ame-miR-6059
GB50791	ame-miR-6056
GB43245	gi|323388974|ref|NC_007083.3|:737847-737869:+
GB51786	gi|323388987|ref|NC_007070.3|:27642447-27642469:+
GB50064	ame-miR-6063
GB45651	ame-miR-3746
GB52056	gi|323388987|ref|NC_007070.3|:9617943-9617963:-
GB53319	ame-miR-3776
GB53401	ame-miR-6066
GB42301	ame-miR-6056
GB45651	ame-miR-3741
GB48386	ame-miR-6063
GB42370	ame-miR-6056
GB48000	ame-miR-3726
GB42288	gi|323388984|ref|NC_007073.3|:251491-251510:+
GB49861	ame-miR-3775
GB50759	ame-miR-3727
GB50759	ame-miR-3726
GB54000	gi|323388987|ref|NC_007070.3|:9617943-9617963:-
GB52067	ame-miR-3727
GB55907	ame-miR-6059
GB55389	ame-miR-3792
GB40989	ame-miR-3746
GB54550	ame-miR-3735
GB46584	ame-miR-3751
GB40160	ame-miR-3722
GB54550	ame-miR-3739
GB47592	ame-miR-14
GB49861	ame-miR-6056
GB43221	ame-miR-3717
GB49861	ame-miR-6059
GB40050	ame-miR-6056
GB54371	ame-miR-263b
GB52935	gi|323388987|ref|NC_007070.3|:9617943-9617963:-
GB47930	ame-miR-3741
GB43113	ame-miR-3739
GB53534	ame-miR-6047b
GB40602	gi|323388987|ref|NC_007070.3|:9617943-9617963:-
GB50048	gi|323388976|ref|NC_007081.3|:2775657-2775678:-
GB40614	ame-miR-3776
GB44263	ame-miR-3731
GB52875	ame-miR-3775
GB47033	gi|323388984|ref|NC_007073.3|:2156391-2156412:-
GB50117	ame-miR-6059
GB55179	ame-miR-92c
GB40095	gi|323388984|ref|NC_007073.3|:2156391-2156412:-
GB45587	ame-miR-6063
GB47784	gi|323388987|ref|NC_007070.3|:26582366-26582388:+
GB47887	ame-miR-6042
GB44127	ame-miR-3765
GB51534	gi|323388987|ref|NC_007070.3|:9617943-9617963:-
GB48000	ame-miR-3722
GB42576	ame-miR-3718b
GB40868	gi|319965553|ref|NW_003378466.1|:30086-30109:-
GB42767	gi|323388976|ref|NC_007081.3|:2775657-2775678:-
GB53018	gi|323388984|ref|NC_007073.3|:6542071-6542092:-
GB45591	gi|323388979|ref|NC_007078.3|:10730925-10730949:+
GB53039	ame-miR-14
GB50048	gi|323388984|ref|NC_007073.3|:76047-76070:+
GB43033	ame-miR-3753
GB48880	ame-miR-3739
GB55796	ame-miR-92c
GB42638	ame-miR-3751
GB48690	ame-miR-3727
GB41174	ame-miR-6048
GB50877	ame-miR-3776
GB42560	gi|319965553|ref|NW_003378466.1|:30086-30109:-
GB42783	gi|323388981|ref|NC_007076.3|:4772443-4772466:-
GB53051	gi|323388987|ref|NC_007070.3|:9617943-9617963:-
GB43395	ame-miR-184
GB51063	ame-miR-6056
GB47722	ame-miR-3739
GB52213	ame-miR-3049-5p
GB51609	ame-miR-3739
GB48421	gi|323388987|ref|NC_007070.3|:9617943-9617963:-
GB52297	gi|323388984|ref|NC_007073.3|:6542071-6542092:-
GB42290	ame-miR-1006
GB43265	ame-miR-6000a-3p
GB48275	ame-miR-3739
GB51584	gi|323388977|ref|NC_007080.3|:8170012-8170033:+
GB49812	ame-miR-6059
GB50667	ame-miR-3717
GB43654	ame-miR-3793
GB48231	ame-miR-3745
GB44976	ame-miR-3741
GB44187	ame-miR-3718b
GB42167	ame-miR-6046
GB53616	ame-miR-279c
GB42989	ame-miR-3049-3p
GB44547	ame-miR-3761
GB41707	ame-miR-3739
GB42547	ame-miR-316
GB42180	ame-miR-3717
GB51049	gi|323388982|ref|NC_007075.3|:15585205-15585227:-
GB48143	ame-miR-6050
GB40190	ame-miR-3759
GB51258	ame-miR-3718a
GB51384	ame-miR-3739
GB55362	gi|323388982|ref|NC_007075.3|:16324200-16324222:-
GB46552	ame-miR-3739
GB54250	ame-miR-92a
GB48983	ame-miR-3741
GB45971	ame-miR-6059
GB53590	ame-miR-125
GB50232	ame-miR-3049-5p
GB48983	ame-miR-3746
GB45068	ame-miR-3751
GB53345	ame-miR-3751
GB55114	gi|323388980|ref|NC_007077.3|:7232621-7232638:+
GB52701	ame-miR-3741
GB54353	ame-miR-6001-3p
GB43991	ame-miR-34
GB42341	gi|323388987|ref|NC_007070.3|:9617943-9617963:-
GB44169	ame-miR-3789
GB49223	gi|323388984|ref|NC_007073.3|:6542071-6542092:-
GB42953	gi|323388985|ref|NC_007072.3|:3335858-3335879:+
GB54291	ame-miR-6054
GB49855	ame-miR-6050
GB49855	ame-miR-6056
GB53002	gi|323388987|ref|NC_007070.3|:9617943-9617963:-
GB40270	ame-miR-6060
GB40122	ame-miR-3794
GB48693	gi|323388983|ref|NC_007074.3|:13353149-13353173:-
GB47654	ame-miR-14
GB54009	ame-miR-3746
GB42250	ame-miR-3746
GB41786	ame-miR-3718a
GB55791	ame-miR-3741
GB42300	ame-miR-3739
GB55918	gi|323388987|ref|NC_007070.3|:9617943-9617963:-
GB47614	ame-miR-6050
GB43774	ame-miR-6056
GB45501	ame-miR-6048
GB54057	ame-miR-13b
GB48743	ame-miR-3776
GB51594	gi|323388972|ref|NC_007085.3|:361076-361097:+
GB50574	ame-miR-3741
GB41609	ame-miR-316
GB44831	gi|323388983|ref|NC_007074.3|:13353580-13353604:-
GB52371	ame-miR-3788
GB54099	ame-miR-6050
GB43140	ame-miR-3792
GB41628	ame-miR-6000b
GB55248	ame-miR-3741
GB55248	ame-miR-3746
GB40053	gi|323388987|ref|NC_007070.3|:9617943-9617963:-
GB50064	ame-miR-316
GB51547	ame-miR-3751
GB55435	ame-miR-3739
GB47257	ame-miR-3746
GB42984	ame-miR-3732
GB55495	ame-miR-3788
GB46665	ame-miR-3741
GB48228	ame-miR-3746
GB47257	ame-miR-3740
GB47257	ame-miR-3741
GB43034	gi|323388980|ref|NC_007077.3|:6347517-6347539:-
GB41472	ame-miR-3741
GB47792	ame-miR-3739
GB53374	ame-miR-3799
GB55911	ame-miR-317
GB40597	ame-miR-278
GB47224	ame-miR-3729
GB45236	gi|323388987|ref|NC_007070.3|:9617943-9617963:-
GB48278	gi|323388987|ref|NC_007070.3|:9617943-9617963:-
GB44118	ame-miR-3800
GB40897	ame-miR-6059
GB40897	ame-miR-6055
GB40897	ame-miR-6056
GB41061	ame-miR-3776
GB55795	gi|323388984|ref|NC_007073.3|:251491-251510:+
GB46588	ame-miR-3727
GB45511	ame-miR-3800
GB50762	ame-miR-3739
GB51945	ame-miR-3741
GB48973	ame-miR-316
GB51945	ame-miR-3746
GB52925	ame-miR-3722
GB53487	ame-miR-3751
GB52925	ame-miR-3726
GB49961	ame-miR-6059
GB46329	ame-miR-3049-5p
GB53747	ame-miR-3775
GB50875	ame-miR-3800
GB43395	ame-miR-3776
GB46404	gi|323388979|ref|NC_007078.3|:10781870-10781892:+
GB42783	ame-miR-3789
GB42411	ame-miR-3787
GB50566	ame-miR-6049
GB50566	ame-miR-6048
GB55921	ame-miR-3726
GB55285	ame-miR-3801
GB40155	ame-miR-6006-5p
GB55198	gi|323388987|ref|NC_007070.3|:9617943-9617963:-
GB44245	ame-miR-3718b
GB49962	gi|323388984|ref|NC_007073.3|:2156391-2156412:-
GB55396	ame-miR-3739
GB53545	gi|319965553|ref|NW_003378466.1|:4745-4762:+
GB40128	gi|323388987|ref|NC_007070.3|:9617943-9617963:-
GB41464	ame-miR-3776
GB47346	ame-miR-3776
GB53748	gi|323388987|ref|NC_007070.3|:9617943-9617963:-
GB44588	gi|323388984|ref|NC_007073.3|:251491-251510:+
GB48985	ame-miR-92c
GB40117	ame-miR-3727
GB50640	ame-miR-3751
GB42288	ame-miR-928
GB53086	ame-miR-6050
GB47288	ame-miR-3741
GB52355	ame-miR-3739
GB45438	ame-miR-3776
GB54501	ame-miR-3751
GB54071	ame-miR-3801
GB50118	ame-miR-3739
GB45663	gi|323388974|ref|NC_007083.3|:7528225-7528248:+
GB50679	ame-miR-6067
GB41896	ame-miR-3739
GB46587	ame-miR-6056
GB49566	ame-miR-3776
GB54062	gi|323388987|ref|NC_007070.3|:9617943-9617963:-
GB52025	ame-miR-316
GB55285	ame-miR-6048
GB49998	ame-miR-6056
GB41503	gi|323388982|ref|NC_007075.3|:4427403-4427428:-
GB43614	ame-miR-6059
GB41678	gi|323388979|ref|NC_007078.3|:10730925-10730949:+
GB40614	ame-miR-3727
GB46576	ame-miR-3800
GB56033	gi|323388982|ref|NC_007075.3|:7500574-7500597:+
GB53122	gi|323388987|ref|NC_007070.3|:9617943-9617963:-
GB43221	ame-miR-14
GB55512	ame-miR-14
GB53503	ame-miR-14
GB48458	ame-miR-3717
GB49283	ame-miR-3739
GB44976	ame-miR-6056
GB50583	ame-miR-3776
GB42054	ame-miR-6061
GB47494	ame-miR-3741
GB47556	gi|323388980|ref|NC_007077.3|:1390931-1390953:+
GB53018	ame-miR-6056
GB46736	ame-miR-375
GB55810	ame-miR-6047b
GB44156	ame-miR-6066
GB42268	ame-miR-3741
GB50563	ame-miR-3717
GB41959	ame-miR-3776
GB50400	gi|323388980|ref|NC_007077.3|:7232343-7232360:+
GB52938	ame-miR-3788
GB40419	ame-miR-980
GB50784	ame-miR-3739
GB43221	ame-miR-6049
GB47370	ame-miR-3721
GB49589	gi|323388982|ref|NC_007075.3|:15585205-15585227:-
GB40847	ame-miR-6001-3p
GB42103	ame-miR-3739
GB46596	ame-miR-3718a
GB55114	gi|323388980|ref|NC_007077.3|:7232343-7232360:+
GB45981	ame-miR-3746
GB48627	ame-miR-3717
GB46560	ame-miR-3049-5p
GB43726	ame-miR-3751
GB53596	ame-miR-3726
GB47224	gi|323388974|ref|NC_007083.3|:7528225-7528248:+
GB45325	ame-miR-3751
GB47267	ame-miR-193
GB52540	ame-miR-3794
GB46701	ame-miR-3751
GB49783	ame-miR-3741
GB48840	ame-miR-14
GB41325	ame-miR-3741
GB52786	ame-miR-3739
GB53385	ame-miR-3776
GB41863	ame-miR-6056
GB49548	ame-miR-124
GB41863	ame-miR-6050
GB43059	ame-miR-318
GB48497	gi|323388987|ref|NC_007070.3|:9617943-9617963:-
GB50469	ame-miR-6046
GB45448	ame-miR-3776
GB46633	ame-miR-3049-5p
GB53100	ame-miR-278
GB52295	ame-miR-6056
GB47388	gi|323388987|ref|NC_007070.3|:9617943-9617963:-
GB40304	gi|323388984|ref|NC_007073.3|:6542071-6542092:-
GB41504	ame-miR-3751
GB51612	gi|323388982|ref|NC_007075.3|:4427403-4427428:-
GB45002	ame-miR-3776
GB52548	gi|323388984|ref|NC_007073.3|:251491-251510:+
GB45073	ame-miR-3741
GB51183	ame-miR-3741
GB53202	ame-miR-6056
GB51779	gi|323388982|ref|NC_007075.3|:15585205-15585227:-
GB40592	ame-miR-3049-5p
GB52428	ame-miR-275
GB47039	ame-miR-3741
GB55425	gi|323388987|ref|NC_007070.3|:9617943-9617963:-
GB46150	ame-miR-6063
GB51295	ame-miR-6050
GB51295	ame-miR-6056
GB40389	gi|323388984|ref|NC_007073.3|:2156391-2156412:-
GB53871	ame-miR-3776
GB50425	ame-miR-965-5p
GB45841	gi|323388982|ref|NC_007075.3|:15585205-15585227:-
GB41702	ame-miR-3741
GB42535	ame-miR-3739
GB48608	ame-miR-3776
GB51288	ame-miR-3747a
GB44159	ame-miR-210
GB55468	ame-miR-3739
GB42943	ame-miR-3787
GB50048	gi|323388982|ref|NC_007075.3|:15585205-15585227:-
GB52054	ame-miR-3776
GB45356	gi|323388982|ref|NC_007075.3|:4427403-4427428:-
GB45968	ame-miR-6056
GB47911	ame-miR-6056
GB47911	ame-miR-6059
GB52378	ame-miR-6056
GB47391	ame-miR-6002-3p
GB41260	ame-miR-3775
GB50836	gi|323388987|ref|NC_007070.3|:9617943-9617963:-
GB45842	ame-miR-3718b
GB40353	gi|323388982|ref|NC_007075.3|:15585205-15585227:-
GB54987	ame-miR-6050
GB50643	ame-miR-210
GB52264	ame-miR-3049-5p
GB40039	gi|323388982|ref|NC_007075.3|:15585205-15585227:-
GB53006	ame-miR-3776
GB52336	ame-miR-3776
GB51166	ame-miR-3726
GB51285	ame-miR-3049-5p
GB55425	ame-miR-9c
GB51049	gi|323388984|ref|NC_007073.3|:251491-251510:+
GB49128	gi|323388979|ref|NC_007078.3|:10730925-10730949:+
GB41551	ame-miR-3739
GB51166	gi|323388987|ref|NC_007070.3|:9617943-9617963:-
GB52758	ame-miR-6048
GB52758	ame-miR-6049
GB50005	ame-miR-6055
GB48098	ame-miR-6056
GB44482	ame-miR-6002-3p
GB50448	gi|323388987|ref|NC_007070.3|:26582366-26582388:+
GB43659	ame-miR-3741
GB43009	ame-miR-3776
GB41947	gi|323388976|ref|NC_007081.3|:8673122-8673143:-
GB40382	ame-miR-92c
GB55728	ame-miR-6056
GB50725	ame-miR-3741
GB52707	ame-miR-3746
GB52707	ame-miR-3745
GB48097	ame-miR-3800
GB46663	ame-miR-6063
GB50315	ame-miR-3718b
GB50992	ame-miR-3049-3p
GB54945	ame-miR-3049-5p
GB53039	ame-miR-3751
GB53869	ame-miR-6056
GB47384	ame-miR-6066
GB43119	ame-miR-3746
GB52429	ame-miR-316
GB46285	gi|323388982|ref|NC_007075.3|:4427403-4427428:-
GB43601	ame-miR-3776
GB45534	gi|323388983|ref|NC_007074.3|:13035484-13035504:-
GB46128	ame-miR-6048
GB41373	ame-miR-210
GB47588	ame-miR-3792
GB48649	gi|323388982|ref|NC_007075.3|:4427403-4427428:-
GB46128	ame-miR-6046
GB44120	gi|323388987|ref|NC_007070.3|:9617943-9617963:-
GB43814	gi|323388977|ref|NC_007080.3|:1797927-1797949:+
GB53159	ame-miR-3776
GB53159	ame-miR-3775
GB44607	ame-miR-3790
GB48499	ame-miR-3776
GB45952	ame-miR-6063
GB53322	ame-miR-3773
GB49361	ame-miR-3049-5p
GB41226	ame-miR-3746
GB55285	ame-miR-980
GB54696	ame-miR-3751
GB50593	gi|323388984|ref|NC_007073.3|:251491-251510:+
GB48802	ame-miR-3049-5p
GB48515	ame-miR-6056
GB55547	gi|323388980|ref|NC_007077.3|:6347517-6347539:-
GB53976	gi|323388982|ref|NC_007075.3|:7500574-7500597:+
GB45619	ame-miR-3739
GB44518	ame-miR-3789
GB44958	ame-miR-6048
GB52133	ame-miR-3751
GB41814	ame-miR-3049-5p
GB43724	ame-miR-3776
GB40080	ame-miR-3751
GB42069	ame-miR-3776
GB42690	ame-miR-3751
GB55548	ame-miR-3776
GB45715	gi|323388987|ref|NC_007070.3|:9617943-9617963:-
GB52173	ame-miR-6000b
GB47424	gi|323388979|ref|NC_007078.3|:10730925-10730949:+
GB43496	ame-miR-3775
GB44843	ame-miR-3776
GB42232	ame-miR-6059
GB40333	ame-miR-278
GB48145	gi|323388985|ref|NC_007072.3|:3335858-3335879:+
GB42232	ame-miR-6056
GB49317	ame-miR-3717
GB48131	ame-miR-3717
GB41860	ame-miR-6044
GB47776	ame-miR-3776
GB44459	ame-miR-34
GB42851	ame-miR-3776
GB50424	ame-miR-133
GB51987	ame-miR-3741
GB42597	ame-miR-6050
GB52758	ame-miR-281
GB47786	gi|323388987|ref|NC_007070.3|:9617943-9617963:-
GB50376	ame-miR-3761
GB48649	ame-miR-928
GB42936	ame-miR-210
GB46860	ame-miR-3049-5p
GB49852	ame-miR-3792
GB43949	ame-miR-3795
GB42851	ame-miR-6056
GB44401	ame-miR-6046
GB44857	ame-miR-3741
GB43257	ame-miR-3749
GB55820	gi|323388987|ref|NC_007070.3|:9617943-9617963:-
GB50565	gi|323388985|ref|NC_007072.3|:4319874-4319897:-
GB50930	gi|323388982|ref|NC_007075.3|:7500574-7500597:+
GB51108	ame-miR-3727
GB52430	ame-miR-6048
GB55480	ame-miR-3741
GB41719	ame-miR-6063
GB43806	ame-miR-3741
GB43384	ame-miR-6048
GB45198	ame-miR-3741
GB41483	ame-miR-316
GB40764	ame-miR-6058
GB54179	ame-miR-3751
GB52998	gi|323388984|ref|NC_007073.3|:6542071-6542092:-
GB40973	ame-miR-3746
GB42706	gi|323388984|ref|NC_007073.3|:2156391-2156412:-
GB40764	ame-miR-6056
GB42091	ame-miR-6066
GB53689	gi|323388987|ref|NC_007070.3|:9617943-9617963:-
GB40953	ame-miR-3747b
GB47095	ame-miR-6059
GB48639	ame-miR-3775
GB48639	ame-miR-3776
GB41661	ame-miR-3751
GB51183	ame-miR-3049-5p
GB55220	ame-miR-6055
GB47709	ame-miR-3739
GB49715	ame-miR-6050
GB43825	ame-miR-3726
GB50238	ame-miR-3788
GB54933	ame-miR-3776
GB50148	gi|323388984|ref|NC_007073.3|:6542071-6542092:-
GB42896	gi|323388987|ref|NC_007070.3|:9617943-9617963:-
GB53446	gi|323388982|ref|NC_007075.3|:7500574-7500597:+
GB52054	ame-miR-3739
GB42101	ame-miR-3049-5p
GB43139	ame-miR-275
GB43488	ame-miR-3741
GB43958	ame-miR-3722
GB43085	ame-miR-965-5p
GB53632	ame-miR-3788
GB45191	gi|323388987|ref|NC_007070.3|:9617943-9617963:-
GB54552	ame-miR-3732
GB42988	ame-miR-6048
GB51080	ame-miR-928
GB50957	ame-miR-3721
GB42988	ame-miR-6046
GB41563	ame-miR-3739
GB45090	ame-miR-3741
GB51314	ame-miR-92c
GB46312	ame-miR-6048
GB45658	ame-miR-3776
GB47700	ame-miR-3722
GB41679	gi|323388987|ref|NC_007070.3|:9617943-9617963:-
GB52224	ame-miR-6059
GB50516	ame-miR-6063
GB45611	gi|323388976|ref|NC_007081.3|:2775657-2775678:-
GB48006	gi|323388987|ref|NC_007070.3|:9617943-9617963:-
GB54145	ame-miR-34
GB55760	ame-miR-282
GB47715	ame-miR-316
GB40153	ame-miR-6066
GB40354	gi|323388982|ref|NC_007075.3|:15585205-15585227:-
GB55351	ame-miR-34
GB40333	ame-miR-6066
GB42267	ame-miR-6056
GB52326	ame-miR-3741
GB55520	ame-miR-6049
GB51773	ame-miR-6066
GB55489	gi|323388984|ref|NC_007073.3|:76047-76070:+
GB51693	ame-miR-3751
GB53328	ame-miR-3730
GB54774	ame-miR-3741
GB42267	ame-miR-3739
GB47050	ame-miR-3751
GB50901	ame-miR-6003-5p
GB42267	ame-miR-3730
GB47927	ame-miR-6056
GB51668	ame-miR-3741
GB48413	ame-miR-184
GB52110	ame-miR-6044
GB44116	ame-miR-3722
GB54395	ame-miR-3751
GB55843	ame-miR-3751
GB53350	ame-miR-3775
GB43087	ame-miR-6059
GB43087	ame-miR-6056
GB54071	ame-miR-3741
GB45053	ame-miR-3717
GB46863	ame-miR-6048
GB54071	ame-miR-3746
GB45157	ame-miR-3751
GB48331	gi|323388977|ref|NC_007080.3|:11872316-11872338:-
GB54558	ame-miR-92c
GB55757	ame-miR-3741
GB45662	ame-miR-6048
GB47666	ame-miR-6056
GB55072	gi|323388979|ref|NC_007078.3|:10730925-10730949:+
GB46328	ame-miR-3776
GB49098	ame-miR-3800
GB45039	ame-miR-965-5p
GB50795	ame-miR-3743
GB50795	ame-miR-3741
GB54558	ame-miR-928
GB46779	ame-miR-3776
GB42692	gi|323388979|ref|NC_007078.3|:10781870-10781892:+
GB55470	ame-miR-6056
GB44134	gi|323388987|ref|NC_007070.3|:9617943-9617963:-
GB50207	gi|323388980|ref|NC_007077.3|:1390931-1390953:+
GB45983	ame-miR-8
GB52689	ame-miR-3739
GB45552	gi|323388987|ref|NC_007070.3|:9617943-9617963:-
GB49805	ame-miR-3728
GB48843	ame-miR-3776
GB47887	gi|323388987|ref|NC_007070.3|:9617943-9617963:-
GB49740	ame-miR-3741
GB41331	ame-miR-3739
GB51985	gi|323388987|ref|NC_007070.3|:9617943-9617963:-
GB55322	gi|323388984|ref|NC_007073.3|:2156391-2156412:-
GB47793	gi|323388987|ref|NC_007070.3|:9617943-9617963:-
GB53559	ame-miR-3776
GB53016	ame-miR-3747b
GB42370	gi|323388984|ref|NC_007073.3|:2156391-2156412:-
GB54151	ame-miR-6000b
GB55425	gi|323388987|ref|NC_007070.3|:1183784-1183805:+
GB51747	gi|323388980|ref|NC_007077.3|:6347517-6347539:-
GB53780	ame-miR-3786
GB40201	ame-miR-3739
GB47039	ame-miR-6066
GB54944	ame-miR-3717
GB51274	ame-miR-3727
GB52664	ame-miR-3800
GB48135	ame-miR-3776
GB48135	ame-miR-3771
GB50397	ame-miR-3739
GB41942	ame-miR-6063
GB42508	ame-miR-3717
GB41942	ame-miR-6066
GB50416	ame-miR-6003-5p
GB50845	gi|319965809|ref|NW_003378210.1|:63914-63937:-
GB44276	gi|323388984|ref|NC_007073.3|:76047-76070:+
GB46388	gi|323388984|ref|NC_007073.3|:251491-251510:+
GB45880	ame-miR-6059
GB41420	ame-miR-6059
GB46596	ame-miR-6043
GB52054	ame-miR-6059
GB48065	ame-miR-6066
GB41440	ame-miR-3049-5p
GB53747	ame-miR-14
GB43425	ame-miR-3741
GB46082	ame-miR-3722
GB40960	gi|323388977|ref|NC_007080.3|:11872316-11872338:-
GB54030	ame-miR-3739
GB47787	ame-miR-282
GB41549	ame-miR-6056
GB43598	ame-miR-133
GB48027	ame-miR-375
GB41315	ame-miR-3751
GB55834	gi|323388982|ref|NC_007075.3|:16324200-16324222:-
GB55310	ame-miR-6055
GB40523	ame-miR-6066
GB55339	gi|323388987|ref|NC_007070.3|:9617943-9617963:-
GB46629	ame-miR-3746
GB49515	ame-miR-184
GB50040	ame-miR-3775
GB54892	gi|323388987|ref|NC_007070.3|:9617943-9617963:-
GB48139	ame-miR-3787
GB54744	ame-miR-3775
GB47173	ame-miR-3772
GB41483	gi|323388987|ref|NC_007070.3|:9617943-9617963:-
GB46200	gi|323388973|ref|NC_007084.3|:7636052-7636074:+
GB52773	ame-miR-3747b
GB42410	gi|323388987|ref|NC_007070.3|:9617943-9617963:-
GB40525	ame-miR-3718b
GB40370	gi|323388984|ref|NC_007073.3|:2156391-2156412:-
GB54859	gi|323388987|ref|NC_007070.3|:9617943-9617963:-
GB41426	ame-miR-3787
GB55755	ame-miR-3772
GB50874	ame-miR-3741
GB50874	ame-miR-3746
GB40199	gi|323388979|ref|NC_007078.3|:10730925-10730949:+
GB43091	ame-miR-3718b
GB42337	ame-miR-6050
GB46326	ame-miR-6046
GB40520	ame-miR-6059
GB43987	ame-miR-3788
GB42337	ame-miR-6056
GB42945	gi|323388987|ref|NC_007070.3|:9617943-9617963:-
GB49675	ame-miR-6059
GB51285	ame-miR-3751
GB44105	ame-miR-282
GB42911	ame-miR-3741
GB53912	ame-miR-210
GB40054	gi|323388987|ref|NC_007070.3|:27642447-27642469:+
GB55497	ame-miR-3761
GB51898	ame-miR-3746
GB46858	gi|323388984|ref|NC_007073.3|:3621080-3621102:-
GB46390	ame-miR-3775
GB46390	ame-miR-3776
GB50007	ame-miR-3751
GB51098	ame-miR-3775
GB51098	ame-miR-3776
GB41440	ame-miR-3741
GB43461	gi|323388987|ref|NC_007070.3|:9617943-9617963:-
GB52149	ame-miR-3049-5p
GB41246	ame-miR-6048
GB55411	ame-miR-3747b
GB47557	ame-miR-3049-3p
GB55577	ame-miR-92c
GB40468	gi|323388987|ref|NC_007070.3|:27642447-27642469:+
GB46316	gi|323388987|ref|NC_007070.3|:26582366-26582388:+
GB42991	ame-miR-3751
GB40515	ame-miR-6063
GB50150	ame-miR-3717
GB52779	ame-miR-6059
GB41534	gi|323388978|ref|NC_007079.3|:1762825-1762846:-
GB48815	ame-miR-3739
GB40663	ame-miR-3751
GB54580	ame-miR-980
GB45733	ame-miR-6056
GB47170	ame-miR-3741
GB52018	ame-miR-6047a
GB55117	ame-miR-980
GB43123	ame-miR-3790
GB40282	gi|323388972|ref|NC_007085.3|:3190449-3190472:-
GB46479	ame-miR-3775
GB43724	ame-miR-6050
GB51323	ame-miR-3727
GB47044	ame-miR-3049-5p
GB45235	ame-miR-3739
GB50040	ame-miR-3776
GB50397	ame-miR-932
GB45141	ame-miR-3788
GB54788	ame-miR-3741
GB45009	ame-miR-3776
GB44401	ame-miR-3751
GB52623	ame-miR-3718b
GB47700	ame-miR-3741
GB45089	ame-miR-6059
GB51229	gi|319965831|ref|NW_003378188.1|:190465-190487:+
GB43606	ame-miR-6061
GB48806	gi|323388984|ref|NC_007073.3|:251491-251510:+
GB46625	gi|323388987|ref|NC_007070.3|:9617943-9617963:-
GB54502	ame-miR-6050
GB45089	ame-miR-6056
GB50544	ame-miR-3739
GB41813	ame-miR-6066
GB43087	gi|323388987|ref|NC_007070.3|:9617943-9617963:-
GB54514	ame-miR-3776
GB54907	ame-miR-3739
GB45070	ame-miR-6059
GB48026	ame-miR-6059
GB40868	ame-miR-6050
GB51328	ame-miR-6040
GB46816	ame-miR-3718a
GB55676	ame-miR-6056
GB52742	gi|323388982|ref|NC_007075.3|:15585205-15585227:-
GB41708	ame-miR-3049-5p
GB45115	ame-miR-3775
GB48173	ame-miR-3751
GB55703	ame-miR-3776
GB43230	ame-miR-6048
GB45972	ame-miR-3739
GB50530	gi|323388982|ref|NC_007075.3|:15585205-15585227:-
GB49793	ame-miR-965-5p
GB45232	ame-miR-3741
GB41011	ame-miR-3785
GB50794	ame-miR-3777
GB45841	ame-miR-6044
GB54642	ame-miR-282
GB40065	ame-miR-3776
GB45509	ame-miR-3049-3p
GB52664	ame-miR-6056
GB54226	ame-miR-3741
GB42902	gi|323388974|ref|NC_007083.3|:7528225-7528248:+
GB47888	gi|319965553|ref|NW_003378466.1|:30086-30109:-
GB41812	ame-miR-6056
GB50907	ame-miR-3746
GB46553	gi|323388987|ref|NC_007070.3|:9617943-9617963:-
GB54911	ame-miR-3732
GB51470	gi|323388984|ref|NC_007073.3|:251491-251510:+
GB53903	ame-miR-3787
GB46783	ame-miR-6066
GB48770	ame-miR-3789
GB41698	ame-miR-133
GB43903	gi|323388984|ref|NC_007073.3|:6542071-6542092:-
GB41646	ame-miR-3049-3p
GB44739	ame-miR-71
GB45723	gi|323388982|ref|NC_007075.3|:7500574-7500597:+
GB52326	gi|323388972|ref|NC_007085.3|:361076-361097:+
GB44702	ame-miR-3751
GB43138	gi|323388987|ref|NC_007070.3|:9617943-9617963:-
GB41308	ame-miR-6048
GB45765	ame-miR-3791
GB40612	ame-miR-3776
GB44851	gi|323388986|ref|NC_007071.3|:4683022-4683045:+
GB44456	ame-miR-3795
GB41421	ame-miR-3726
GB54518	gi|323388984|ref|NC_007073.3|:251491-251510:+
GB47356	ame-miR-3775
GB53940	ame-miR-3751
GB46875	ame-miR-3782
GB42824	gi|323388980|ref|NC_007077.3|:6347517-6347539:-
GB47171	ame-miR-3751
GB54225	ame-miR-3722
GB54181	ame-miR-3049-5p
GB48911	gi|323388983|ref|NC_007074.3|:13353580-13353604:-
GB42720	gi|323388987|ref|NC_007070.3|:27642447-27642469:+
GB43233	gi|323388982|ref|NC_007075.3|:15584822-15584844:-
GB41332	ame-miR-3794
GB42397	ame-miR-3775
GB49809	ame-miR-3776
GB42000	ame-miR-965-5p
GB43614	ame-miR-3761
GB50464	gi|323388987|ref|NC_007070.3|:9617943-9617963:-
GB44410	gi|323388974|ref|NC_007083.3|:7528225-7528248:+
GB42233	gi|323388980|ref|NC_007077.3|:6347517-6347539:-
GB47292	ame-miR-184
GB41508	ame-miR-3739
GB48121	ame-miR-3049-5p
GB54012	gi|323388982|ref|NC_007075.3|:15585205-15585227:-
GB43072	gi|323388987|ref|NC_007070.3|:9617943-9617963:-
GB40333	ame-miR-3746
GB48088	ame-miR-6047b
GB40333	ame-miR-3741
GB48628	ame-miR-3726
GB45448	ame-miR-6056
GB40870	ame-miR-3741
GB47893	ame-miR-3775
GB43580	gi|323388987|ref|NC_007070.3|:9617943-9617963:-
GB47893	ame-miR-3776
GB40649	gi|323388987|ref|NC_007070.3|:9617943-9617963:-
GB44192	gi|323388979|ref|NC_007078.3|:10730925-10730949:+
GB52106	ame-miR-3741
GB55324	ame-miR-6063
GB46181	gi|323388973|ref|NC_007084.3|:7636052-7636074:+
GB46736	ame-miR-3789
GB48999	ame-miR-3727
GB40989	ame-miR-3788
GB47305	ame-miR-3751
GB40689	ame-miR-3739
GB43033	ame-miR-3718a
GB52458	gi|319965814|ref|NW_003378205.1|:84340-84360:+
GB55219	ame-miR-6047a
GB54118	ame-miR-3751
GB42583	gi|323388987|ref|NC_007070.3|:9617943-9617963:-
GB55425	gi|323388984|ref|NC_007073.3|:251491-251510:+
GB42070	gi|323388982|ref|NC_007075.3|:7500574-7500597:+
GB53350	ame-miR-6056
GB52712	ame-miR-6050
GB42711	ame-miR-3751
GB55425	ame-miR-3776
GB42706	ame-miR-3718a
GB52224	ame-miR-3776
GB51278	gi|323388984|ref|NC_007073.3|:6542071-6542092:-
GB45619	ame-miR-3049-5p
GB45651	ame-miR-3787
GB52416	ame-miR-6044
GB54709	ame-miR-3800
GB54008	ame-miR-3718a
GB50402	ame-miR-3775
GB49861	ame-miR-3730
GB40128	ame-miR-3753
GB45840	ame-miR-3789
GB46132	ame-miR-3717
GB54550	ame-miR-3776
GB50425	ame-miR-6049
GB40931	ame-miR-3744
GB48938	ame-miR-3792
GB53556	ame-miR-6046
GB50425	ame-miR-6042
GB47388	ame-miR-3792
GB47170	ame-miR-278
GB54859	ame-miR-3792
GB50362	gi|323388979|ref|NC_007078.3|:10730925-10730949:+
GB48394	ame-miR-3792
GB53530	ame-miR-3761
GB53366	ame-miR-92a
GB55518	ame-miR-3717
GB46117	gi|323388985|ref|NC_007072.3|:3335858-3335879:+
GB42397	ame-miR-3787
GB48354	ame-miR-3736
GB55377	ame-miR-6012
GB42184	ame-miR-6039
GB49477	ame-miR-3726
GB42287	ame-miR-3739
GB50204	ame-miR-3741
GB45300	ame-miR-3785
GB46581	ame-miR-6059
GB42509	gi|323388980|ref|NC_007077.3|:6347517-6347539:-
GB44159	ame-miR-3739
GB46581	ame-miR-6056
GB42462	ame-miR-6048
GB55319	gi|323388984|ref|NC_007073.3|:251491-251510:+
GB44532	ame-miR-3049-5p
GB42055	ame-miR-14
GB41959	gi|323388984|ref|NC_007073.3|:251491-251510:+
GB53097	ame-miR-3739
GB43081	gi|323388984|ref|NC_007073.3|:251491-251510:+
GB44390	ame-miR-6046
GB54002	gi|323388987|ref|NC_007070.3|:9617943-9617963:-
GB42638	ame-miR-3717
GB43444	ame-miR-3718b
GB50759	gi|323388987|ref|NC_007070.3|:9617943-9617963:-
GB49650	ame-miR-14
GB48639	ame-miR-6056
GB41417	ame-miR-3787
GB45854	ame-miR-3741
GB48880	ame-miR-3776
GB43774	ame-miR-3794
GB48639	ame-miR-6059
GB43209	ame-miR-3792
GB49233	ame-miR-6063
GB48278	ame-miR-3786
GB49233	ame-miR-6066
GB52767	gi|323388984|ref|NC_007073.3|:251491-251510:+
GB50203	ame-miR-92c
GB43613	ame-miR-3717
GB45710	ame-miR-6047a
GB40077	ame-miR-3741
GB42606	ame-miR-6061
GB49055	ame-miR-316
GB52356	gi|323388986|ref|NC_007071.3|:4683022-4683045:+
GB41603	gi|323388987|ref|NC_007070.3|:27642447-27642469:+
GB48803	ame-miR-316
GB48983	ame-miR-3787
GB48983	ame-miR-3781
GB53117	ame-miR-3741
GB41316	ame-miR-965-5p
GB47642	ame-miR-3776
GB48983	ame-miR-3789
GB48742	ame-miR-3049-3p
GB53126	ame-miR-92b
GB45691	ame-miR-6056
GB45691	ame-miR-6059
GB42637	ame-miR-6053
GB43242	ame-miR-6059
GB48977	ame-miR-3768
GB41892	ame-miR-3739
GB40694	gi|323388985|ref|NC_007072.3|:6182974-6182995:+
GB47384	ame-miR-210
GB48059	ame-miR-3745
GB45518	ame-miR-3741
GB47010	ame-miR-3787
GB40234	ame-miR-3741
GB50586	ame-miR-6046
GB55402	ame-miR-92c
GB50331	gi|323388987|ref|NC_007070.3|:26582366-26582388:+
GB43543	ame-miR-3789
GB51558	ame-miR-3739
GB45052	ame-miR-6040
GB43223	ame-miR-6039
GB42888	gi|323388987|ref|NC_007070.3|:9617943-9617963:-
GB54912	gi|323388987|ref|NC_007070.3|:27642447-27642469:+
GB48230	gi|323388980|ref|NC_007077.3|:8369690-8369713:-
GB48127	ame-miR-33
GB41813	gi|323388984|ref|NC_007073.3|:251491-251510:+
GB50214	ame-miR-6056
GB53784	ame-miR-2796
GB44130	gi|323388987|ref|NC_007070.3|:26582366-26582388:+
GB42300	ame-miR-3776
GB43144	ame-miR-3776
GB43095	ame-miR-3776
GB51060	gi|323388987|ref|NC_007070.3|:9617943-9617963:-
GB43144	ame-miR-3775
GB45017	ame-miR-14
GB48275	gi|323388984|ref|NC_007073.3|:76047-76070:+
GB53379	ame-miR-3796
GB54346	ame-miR-3794
GB45089	ame-miR-3718b
GB44090	gi|323388982|ref|NC_007075.3|:15584822-15584844:-
GB40086	ame-miR-3753
GB49183	ame-miR-3722
GB51141	ame-miR-3741
GB55601	ame-miR-3718b
GB47138	gi|323388987|ref|NC_007070.3|:9617943-9617963:-
GB54004	ame-miR-3801
GB42699	gi|323388984|ref|NC_007073.3|:251491-251510:+
GB50398	ame-miR-3718a
GB50008	ame-miR-6048
GB46694	gi|323388980|ref|NC_007077.3|:7233187-7233204:+
GB55617	gi|323388980|ref|NC_007077.3|:7232343-7232360:+
GB48133	ame-miR-6046
GB44589	ame-miR-6066
GB53486	ame-miR-3793
GB49055	ame-miR-3801
GB40714	ame-miR-3796
GB53404	gi|323388987|ref|NC_007070.3|:9617943-9617963:-
GB53486	ame-miR-3795
GB49912	ame-miR-3751
GB55435	ame-miR-3776
GB43266	ame-miR-316
GB53961	ame-miR-3717
GB50762	ame-miR-3776
GB53374	ame-miR-3751
GB50264	ame-miR-3741
GB47361	ame-miR-6066
GB55378	ame-miR-3049-5p
GB42876	ame-miR-3759
GB48421	gi|323388984|ref|NC_007073.3|:11840166-11840188:+
GB42140	ame-miR-3746
GB55495	ame-miR-3741
GB41523	ame-miR-3776
GB45518	ame-miR-3049-5p
GB47052	ame-miR-6059
GB46514	ame-miR-3049-5p
GB44163	ame-miR-6048
GB53955	ame-miR-210
GB47007	ame-miR-6050
GB54155	gi|323388984|ref|NC_007073.3|:6542071-6542092:-
GB53809	ame-miR-3761
GB43138	ame-miR-3717
GB51668	gi|323388987|ref|NC_007070.3|:9617943-9617963:-
GB48131	ame-miR-6042
GB41055	ame-miR-6047a
GB48131	ame-miR-6048
GB48131	ame-miR-6049
GB53463	ame-miR-2788
GB44735	ame-miR-6059
GB50510	ame-miR-92b
GB51257	gi|323388984|ref|NC_007073.3|:251491-251510:+
GB50591	gi|323388982|ref|NC_007075.3|:15584822-15584844:-
GB56007	ame-miR-6059
GB52297	ame-miR-3739
GB53453	gi|323388987|ref|NC_007070.3|:9617943-9617963:-
GB56007	ame-miR-6050
GB47911	ame-miR-306
GB53039	ame-miR-6050
GB44196	gi|323388983|ref|NC_007074.3|:13353580-13353604:-
GB46413	ame-miR-6042
GB43087	ame-miR-3739
GB40165	ame-miR-125
GB52759	ame-miR-6002-5p
GB53360	ame-miR-6066
GB40150	gi|323388983|ref|NC_007074.3|:13035484-13035504:-
GB43745	ame-miR-1000
GB42411	ame-miR-3741
GB55425	ame-miR-6048
GB55425	ame-miR-6049
GB52355	ame-miR-3776
GB55425	ame-miR-6042
GB48108	ame-miR-6063
GB55396	ame-miR-3776
GB42292	ame-miR-3751
GB43815	ame-miR-6061
GB41524	gi|323388987|ref|NC_007070.3|:9617943-9617963:-
GB48398	ame-miR-6056
GB40868	ame-miR-3717
GB45151	ame-miR-3741
GB42915	gi|319965820|ref|NW_003378199.1|:118805-118827:-
GB54322	ame-miR-6063
GB50584	ame-miR-3730
GB50584	ame-miR-3739
GB55032	ame-miR-6059
GB48275	ame-miR-275
GB44584	ame-miR-6048
GB51289	ame-miR-6048
GB45774	ame-miR-3732
GB45774	ame-miR-3739
GB48842	ame-miR-3776
GB55262	gi|323388982|ref|NC_007075.3|:15585205-15585227:-
GB44444	ame-miR-6042
GB55041	ame-miR-6056
GB46629	ame-miR-3049-5p
GB54334	gi|323388982|ref|NC_007075.3|:7500574-7500597:+
GB48004	ame-miR-3776
GB51989	ame-miR-3717
GB46625	ame-miR-3776
GB55350	ame-miR-3717
GB41456	ame-miR-3049-5p
GB51530	gi|323388976|ref|NC_007081.3|:8673122-8673143:-
GB42103	ame-miR-3776
GB42103	ame-miR-3775
GB48940	ame-miR-3717
GB50633	ame-miR-6004-5p
GB41675	gi|323388987|ref|NC_007070.3|:9617943-9617963:-
GB50360	gi|323388987|ref|NC_007070.3|:9617943-9617963:-
GB51288	ame-miR-3739
GB52714	ame-miR-184
GB45152	ame-miR-252a
GB50583	ame-miR-3739
GB41642	ame-miR-6063
GB49900	ame-miR-6045
GB40169	ame-miR-6048
GB55020	ame-miR-316
GB44024	gi|323388987|ref|NC_007070.3|:9617943-9617963:-
GB48121	ame-miR-184
GB46328	ame-miR-6050
GB55576	ame-miR-3776
GB50784	ame-miR-3776
GB52106	ame-miR-6050
GB52430	ame-miR-3746
GB51063	ame-miR-3746
GB53460	gi|323388987|ref|NC_007070.3|:1183784-1183805:+
GB53294	ame-miR-6059
GB48836	ame-miR-3747a
GB50888	ame-miR-3741
GB54586	ame-miR-3729
GB50046	ame-miR-3739
GB46574	ame-miR-3775
GB46574	ame-miR-3776
GB51388	gi|323388987|ref|NC_007070.3|:9617943-9617963:-
GB40650	ame-miR-928
GB44442	ame-miR-6012
GB47684	gi|323388987|ref|NC_007070.3|:9617943-9617963:-
GB55576	ame-miR-6056
GB40117	ame-miR-3049-5p
GB49361	ame-miR-3740
GB49361	ame-miR-3741
GB51677	ame-miR-6048
GB55646	ame-miR-3718b
GB43459	ame-miR-3726
GB44961	ame-miR-3741
GB54272	ame-miR-6000b
GB46570	ame-miR-3780
GB53385	ame-miR-3739
GB41432	ame-miR-6050
GB48398	gi|323388987|ref|NC_007070.3|:9617943-9617963:-
GB53115	ame-miR-3751
GB54552	ame-miR-6063
GB44091	ame-miR-3718a
GB50264	gi|323388987|ref|NC_007070.3|:9617943-9617963:-
GB50464	gi|323388984|ref|NC_007073.3|:6542071-6542092:-
GB45715	ame-miR-3746
GB45715	ame-miR-3741
GB45715	ame-miR-3740
GB53205	ame-miR-3718b
GB52708	ame-miR-34
GB52794	gi|323388982|ref|NC_007075.3|:15585205-15585227:-
GB48518	ame-miR-3718a
GB48081	ame-miR-3794
GB41951	ame-miR-3722
GB50429	ame-miR-6053
GB49772	ame-miR-3741
GB55510	ame-miR-3751
GB48083	gi|319965809|ref|NW_003378210.1|:63914-63937:-
GB45202	ame-miR-13b
GB40958	ame-miR-3775
GB40025	ame-miR-3741
GB40025	ame-miR-3746
GB47359	gi|323388987|ref|NC_007070.3|:9617943-9617963:-
GB45459	gi|323388976|ref|NC_007081.3|:2775657-2775678:-
GB53252	ame-miR-3751
GB41678	ame-miR-3753
GB43751	ame-miR-3776
GB50489	gi|323388982|ref|NC_007075.3|:7500574-7500597:+
GB53624	gi|323388976|ref|NC_007081.3|:2775657-2775678:-
GB42560	gi|323388987|ref|NC_007070.3|:9617943-9617963:-
GB55334	gi|323388974|ref|NC_007083.3|:737847-737869:+
GB53374	ame-miR-6063
GB48024	gi|323388987|ref|NC_007070.3|:9617943-9617963:-
GB55064	ame-miR-3777
GB41268	ame-miR-3735
GB53871	ame-miR-3739
GB42774	ame-miR-6045
GB45972	gi|323388987|ref|NC_007070.3|:9617943-9617963:-
GB53834	ame-miR-3735
GB55200	ame-miR-3741
GB49853	gi|323388978|ref|NC_007079.3|:1762825-1762846:-
GB51481	gi|319965825|ref|NW_003378194.1|:122513-122535:+
GB46396	gi|319965809|ref|NW_003378210.1|:63914-63937:-
GB49831	gi|319965553|ref|NW_003378466.1|:30086-30109:-
GB52603	ame-miR-6059
GB50182	gi|323388979|ref|NC_007078.3|:10781870-10781892:+
GB53488	gi|323388987|ref|NC_007070.3|:9617943-9617963:-
GB52603	ame-miR-6056
GB55816	gi|323388984|ref|NC_007073.3|:251491-251510:+
GB48772	gi|323388987|ref|NC_007070.3|:9617943-9617963:-
GB48964	ame-miR-3741
GB50014	ame-miR-989
GB55567	ame-miR-3788
GB45166	ame-miR-3049-5p
GB50039	ame-miR-6056
GB54501	gi|323388984|ref|NC_007073.3|:251491-251510:+
GB50048	ame-miR-6000a-5p
GB55955	ame-miR-3801
GB48627	ame-miR-6063
GB44229	ame-miR-3049-5p
GB53006	ame-miR-3739
GB45000	ame-miR-3717
GB40133	ame-miR-6059
GB45141	gi|323388984|ref|NC_007073.3|:6542071-6542092:-
GB43624	gi|323388974|ref|NC_007083.3|:7528225-7528248:+
GB40133	ame-miR-6056
GB46849	ame-miR-3775
GB47377	ame-miR-3787
GB54784	ame-miR-3787
GB42783	ame-miR-6056
GB50322	ame-miR-3765
GB43232	ame-miR-6048
GB44091	ame-miR-3741
GB45070	gi|323388982|ref|NC_007075.3|:15585205-15585227:-
GB46215	gi|323388987|ref|NC_007070.3|:9617943-9617963:-
GB48655	ame-miR-316
GB54718	gi|323388984|ref|NC_007073.3|:251491-251510:+
GB52843	ame-miR-3776
GB50686	ame-miR-14
GB55321	ame-miR-3739
GB43115	ame-miR-3735
GB40133	ame-miR-3717
GB53554	gi|323388987|ref|NC_007070.3|:9617943-9617963:-
GB54528	ame-miR-6050
GB43007	ame-miR-3717
GB40095	gi|323388976|ref|NC_007081.3|:2775657-2775678:-
GB51683	gi|323388987|ref|NC_007070.3|:27642447-27642469:+
GB55306	gi|323388980|ref|NC_007077.3|:8369690-8369713:-
GB44386	ame-miR-3796
GB49141	ame-miR-3735
GB51609	ame-miR-6056
GB42946	ame-miR-282
GB48002	ame-miR-92b
GB44482	gi|323388980|ref|NC_007077.3|:7233187-7233204:+
GB46758	ame-miR-3776
GB47332	ame-miR-316
GB40914	gi|323388983|ref|NC_007074.3|:13353580-13353604:-
GB53466	ame-miR-3792
GB50237	ame-miR-3772
GB42573	ame-miR-3741
GB51104	ame-miR-928
GB53122	ame-miR-3792
GB44563	ame-miR-6047a
GB53122	ame-miR-3794
GB41698	gi|323388987|ref|NC_007070.3|:27642447-27642469:+
GB48913	ame-miR-6063
GB48913	ame-miR-6061
GB48132	ame-miR-3727
GB53473	ame-miR-3722
GB55334	gi|323388987|ref|NC_007070.3|:9617943-9617963:-
GB44158	ame-miR-3739
GB55651	ame-miR-3792
GB55119	ame-miR-3741
GB45725	gi|323388979|ref|NC_007078.3|:10736443-10736463:+
GB48215	ame-miR-6063
GB54941	ame-miR-6056
GB46880	ame-miR-6056
GB47221	ame-miR-3768
GB55648	ame-miR-6012
GB55727	ame-miR-3739
GB46880	ame-miR-6050
GB43191	ame-miR-6063
GB44938	gi|323388983|ref|NC_007074.3|:13353149-13353173:-
GB48230	ame-miR-3741
GB50930	ame-miR-3739
GB41236	ame-miR-3739
GB43191	ame-miR-6065
GB43579	ame-miR-3801
GB47229	ame-miR-3795
GB47215	ame-miR-375
GB54140	ame-miR-3765
GB46584	ame-miR-2765-3p
GB48087	ame-miR-6056
GB48173	gi|323388977|ref|NC_007080.3|:11872316-11872338:-
GB54514	ame-miR-6056
GB53592	ame-miR-3794
GB42949	gi|323388984|ref|NC_007073.3|:251491-251510:+
GB41786	gi|323388980|ref|NC_007077.3|:7233187-7233204:+
GB44846	gi|323388987|ref|NC_007070.3|:9617943-9617963:-
GB53454	gi|323388987|ref|NC_007070.3|:9617943-9617963:-
GB53484	ame-miR-3751
GB50244	ame-miR-92c
GB42000	ame-miR-6048
GB45503	ame-miR-6059
GB40632	ame-miR-3741
GB43592	ame-miR-278
GB55798	ame-miR-3751
GB47352	ame-miR-6056
GB44896	gi|323388980|ref|NC_007077.3|:13106643-13106666:+
GB48227	ame-miR-3776
GB53638	ame-miR-6056
GB47776	ame-miR-3739
GB46549	ame-miR-3746
GB41659	ame-miR-3751
GB50994	ame-miR-3739
GB43603	ame-miR-278
GB47290	ame-miR-3776
GB55618	ame-miR-3746
GB41820	ame-miR-3761
GB44251	ame-miR-3765
GB49227	ame-miR-6059
GB46877	gi|323388978|ref|NC_007079.3|:1762825-1762846:-
GB54529	ame-miR-965-3p
GB45031	ame-miR-3776
GB44464	ame-miR-6056
GB42202	gi|323388982|ref|NC_007075.3|:4427403-4427428:-
GB48272	ame-miR-316
GB45715	ame-miR-6056
GB47352	ame-miR-6059
GB53098	ame-miR-6063
GB48332	ame-miR-3751
GB47352	ame-miR-3746
GB44202	gi|323388976|ref|NC_007081.3|:2775657-2775678:-
GB53779	ame-miR-3739
GB40931	ame-miR-3789
GB47352	ame-miR-3741
GB43758	gi|323388984|ref|NC_007073.3|:6542071-6542092:-
GB55325	ame-miR-92b
GB49239	ame-miR-6042
GB49778	ame-miR-3727
GB40764	ame-miR-14
GB51805	ame-miR-3768
GB56001	ame-miR-3717
GB55376	ame-miR-3788
GB52303	ame-miR-3715
GB40968	gi|323388987|ref|NC_007070.3|:9617943-9617963:-
GB53748	ame-miR-3746
GB41061	ame-miR-210
GB50455	ame-miR-3734
GB40583	ame-miR-3739
GB51298	ame-miR-3746
GB43012	ame-miR-3787
GB47709	ame-miR-3776
GB43095	gi|323388982|ref|NC_007075.3|:16324200-16324222:-
GB45142	ame-miR-3776
GB50482	ame-miR-6000b
GB49771	ame-miR-34
GB52020	ame-miR-3739
GB52213	ame-miR-3751
GB40074	ame-miR-184
GB54933	ame-miR-3739
GB55013	gi|323388987|ref|NC_007070.3|:9617943-9617963:-
GB40155	ame-miR-3787
GB42897	ame-miR-3776
GB40155	ame-miR-3789
GB48966	ame-miR-124
GB54988	ame-miR-3741
GB48755	ame-miR-210
GB43751	gi|323388987|ref|NC_007070.3|:9617943-9617963:-
GB45192	ame-miR-6063
GB42987	gi|323388978|ref|NC_007079.3|:1762825-1762846:-
GB40752	ame-miR-316
GB40506	ame-miR-210
GB50377	ame-miR-14
GB45939	gi|323388974|ref|NC_007083.3|:7528225-7528248:+
GB49480	ame-miR-3776
GB41786	ame-miR-3049-3p
GB47464	ame-miR-316
GB44563	ame-miR-6003-5p
GB49480	ame-miR-3778
GB44843	gi|323388987|ref|NC_007070.3|:9617943-9617963:-
GB42463	gi|323388987|ref|NC_007070.3|:9617943-9617963:-
GB40231	ame-miR-6056
GB42874	ame-miR-3792
GB45063	ame-miR-965-5p
GB44959	ame-miR-6012
GB45039	gi|323388982|ref|NC_007075.3|:7500574-7500597:+
GB40449	ame-miR-3796
GB40095	ame-miR-282
GB45472	ame-miR-6063
GB52243	gi|323388987|ref|NC_007070.3|:9617943-9617963:-
GB49145	ame-miR-3049-5p
GB45658	ame-miR-989
GB41322	ame-miR-3761
GB45234	ame-miR-3800
GB46124	ame-miR-14
GB53429	ame-miR-3718a
GB51297	gi|323388987|ref|NC_007070.3|:9617943-9617963:-
GB54137	ame-miR-375
GB44120	ame-miR-3751
GB42826	ame-miR-3746
GB45952	ame-miR-210
GB42437	ame-miR-3739
GB40994	ame-miR-3770
GB42485	ame-miR-3800
GB52912	ame-miR-3788
GB47914	gi|323388976|ref|NC_007081.3|:2775657-2775678:-
GB54550	ame-miR-6056
GB53370	ame-miR-3739
GB55114	ame-miR-3726
GB54737	ame-miR-3739
GB55362	ame-miR-6045
GB44394	ame-miR-92c
GB55183	ame-miR-3751
GB52326	ame-miR-3788
GB42461	ame-miR-3741
GB52906	ame-miR-3801
GB41081	ame-miR-3795
GB40088	gi|323388980|ref|NC_007077.3|:6347517-6347539:-
GB55519	ame-miR-3718b
GB47056	ame-miR-6002-5p
GB50666	ame-miR-3776
GB53592	ame-miR-996
GB52175	ame-miR-3792
GB42267	ame-miR-3776
GB47544	ame-miR-3776
GB48878	ame-miR-6056
GB42000	ame-miR-3792
GB43820	gi|323388980|ref|NC_007077.3|:7232343-7232360:+
GB55604	ame-miR-3751
GB53796	ame-miR-316
GB46064	ame-miR-3739
GB41613	ame-miR-3741
GB50567	ame-miR-3790
GB41613	ame-miR-3746
GB53798	ame-miR-3794
GB45162	ame-miR-928
GB50394	ame-miR-3787
GB42039	ame-miR-3049-5p
GB48838	ame-miR-6059
GB50505	ame-miR-3049-5p
GB48270	gi|323388987|ref|NC_007070.3|:9617943-9617963:-
GB47767	ame-miR-3739
GB55469	ame-miR-3739
GB48984	gi|323388976|ref|NC_007081.3|:2775657-2775678:-
GB41372	ame-miR-3741
GB52689	ame-miR-3779
GB41990	ame-miR-3726
GB40061	gi|323388984|ref|NC_007073.3|:251491-251510:+
GB42974	ame-miR-6066
GB45661	ame-miR-3717
GB50040	ame-miR-6000b
GB48589	gi|323388984|ref|NC_007073.3|:6542071-6542092:-
GB53108	gi|323388984|ref|NC_007073.3|:251491-251510:+
GB55394	ame-miR-3741
GB51538	ame-miR-3793
GB44479	ame-miR-3049-3p
GB43675	ame-miR-6046
GB45603	ame-miR-3741
GB41726	ame-miR-3049-3p
GB40973	ame-miR-6063
GB40568	ame-miR-3741
GB44295	ame-miR-3718a
GB41209	ame-miR-3722
GB44697	gi|323388986|ref|NC_007071.3|:6310032-6310050:-
GB52450	ame-miR-3751
GB46419	ame-miR-3775
GB54641	ame-miR-3785
GB41877	gi|323388984|ref|NC_007073.3|:2156391-2156412:-
GB44491	ame-miR-282
GB43225	ame-miR-3776
[truncated: 20,241 more rows]

## Sheet: predicted_targets_pcc
mir	gene	pcc	pval	padj
ame-miR-3759	GB55020	0.95113	5.26003e-08	9.36846e-05
ame-miR-3793	GB44197	0.949869	6.18857e-08	9.36846e-05
ame-miR-283	GB45023	0.947543	8.26386e-08	9.36846e-05
ame-miR-3793	GB55088	0.938936	2.17247e-07	0.000184714
ame-miR-6060	GB50508	0.933769	3.63687e-07	0.000226189
ame-miR-3759	GB53006	0.932793	3.9904e-07	0.000226189
ame-miR-3793	GB49684	0.928885	5.70689e-07	0.000277273
ame-miR-3793	GB50207	0.924392	8.4054e-07	0.00032889
ame-miR-3793	GB43138	0.923974	8.70335e-07	0.00032889
ame-miR-6001-3p	GB47267	-0.921923	1.0295e-06	0.000345237
ame-miR-6060	GB55610	0.920496	1.15409e-06	0.000345237
ame-miR-124	GB54885	0.919812	1.21813e-06	0.000345237
ame-miR-3793	GB44186	0.914442	1.83193e-06	0.000479261
ame-miR-3793	GB42865	0.913272	1.99529e-06	0.000484713
ame-miR-3759	GB44793	0.911712	2.23181e-06	0.000506027
ame-miR-34	GB43879	0.903466	3.90714e-06	0.000830512
ame-miR-124	GB50048	0.896015	6.21903e-06	0.00120487
ame-miR-124	GB47436	-0.895596	6.37686e-06	0.00120487
ame-miR-6060	GB43231	0.890971	8.35547e-06	0.00145268
ame-miR-3759	GB43591	0.890196	8.73253e-06	0.00145268
ame-miR-34	GB41289	0.889431	9.118e-06	0.00145268
ame-miR-133	GB44991	0.888895	9.39692e-06	0.00145268
ame-miR-31a	GB40453	0.883946	1.23206e-05	0.00175547
ame-miR-3793	GB44059	-0.883844	1.23879e-05	0.00175547
ame-miR-133	GB55574	0.883051	1.29229e-05	0.00175803
ame-miR-3793	GB53503	0.881428	1.40763e-05	0.00184129
ame-miR-133	GB41698	0.878697	1.62107e-05	0.00204195
ame-miR-34	GB45968	0.877209	1.74826e-05	0.00212351
ame-miR-6065	GB41898	0.875709	1.88478e-05	0.0021406
ame-miR-34	GB44426	0.875672	1.88821e-05	0.0021406
ame-miR-6040	GB40112	0.873451	2.10673e-05	0.00231129
ame-miR-3727	GB40057	0.871786	2.284e-05	0.00242112
ame-miR-92b	GB49751	0.871201	2.34922e-05	0.00242112
ame-miR-1	GB42307	0.870251	2.45818e-05	0.0024589
gi|323388984|ref|NC_|ref|NC_007073.3|:76047-76070:+	GB49789	0.8686	2.65778e-05	0.00252862
ame-miR-6040	GB51622	0.867889	2.74776e-05	0.00252862
gi|323388982|ref|NC_|ref|NC_007075.3|:4427403-4427428:-	GB51612	0.867652	2.77827e-05	0.00252862
ame-miR-124	GB52933	0.867291	2.82528e-05	0.00252862
ame-miR-124	GB45073	0.866679	2.90667e-05	0.00253476
ame-miR-3727	GB45217	0.864497	3.21246e-05	0.0027314
ame-miR-3727	GB44254	0.861503	3.67499e-05	0.00304845
ame-miR-3727	GB40614	-0.85967	3.98428e-05	0.00322632
ame-miR-317	GB54805	0.858298	4.22985e-05	0.00331672
gi|323388984|ref|NC_|ref|NC_007073.3|:76047-76070:+	GB46903	-0.857966	4.29096e-05	0.00331672
ame-miR-3727	GB40521	0.857162	4.4423e-05	0.00335739
gi|323388984|ref|NC_|ref|NC_007073.3|:76047-76070:+	GB47876	-0.856467	4.57675e-05	0.00338381
ame-miR-13b	GB40614	-0.855224	4.82542e-05	0.00349176
ame-miR-3049-5p	GB55239	0.854038	5.07301e-05	0.00359444
ame-miR-3727	GB40871	0.852282	5.45874e-05	0.0037451
ame-miR-3477	GB46091	-0.851603	5.61417e-05	0.0037451
ame-miR-3727	GB55425	0.851595	5.616e-05	0.0037451
ame-miR-3727	GB41227	0.849242	6.18365e-05	0.00404435
ame-miR-6047a	GB53404	0.848699	6.3212e-05	0.0040563
ame-miR-3793	GB50561	0.846993	6.76973e-05	0.00419994
ame-miR-124	GB47636	-0.846911	6.79202e-05	0.00419994
ame-miR-1175	GB46906	-0.845417	7.20705e-05	0.00430578
ame-miR-3759	GB55229	0.844843	7.3722e-05	0.00430578
gi|323388984|ref|NC_|ref|NC_007073.3|:76047-76070:+	GB41046	-0.844504	7.47102e-05	0.00430578
ame-miR-124	GB51791	0.844281	7.53676e-05	0.00430578
gi|323388982|ref|NC_|ref|NC_007075.3|:4427403-4427428:-	GB49977	0.843959	7.63234e-05	0.00430578
ame-miR-3727	GB42508	0.843274	7.83911e-05	0.00430578
ame-let-7	GB52348	0.842952	7.93791e-05	0.00430578
gi|323388984|ref|NC_|ref|NC_007073.3|:76047-76070:+	GB44276	-0.842607	8.04495e-05	0.00430578
ame-miR-34	GB54144	-0.842421	8.10302e-05	0.00430578
ame-miR-3727	GB48059	0.842021	8.22922e-05	0.00430578
ame-miR-92b	GB48143	0.841208	8.49095e-05	0.00437541
gi|319965691|ref|NC_|nw_003378328.1|:53140-53157:-	GB42184	0.838751	9.32381e-05	0.00463467
ame-miR-3727	GB48999	0.838672	9.35148e-05	0.00463467
ame-miR-3727	GB54998	0.838155	9.53531e-05	0.00463467
ame-miR-6065	GB46091	0.838145	9.53916e-05	0.00463467
ame-miR-210	GB41523	0.837095	9.92205e-05	0.00467772
gi|323388984|ref|NC_|ref|NC_007073.3|:76047-76070:+	GB41645	-0.836883	0.000100008	0.00467772
ame-miR-34	GB42654	-0.836777	0.000100404	0.00467772
ame-miR-277	GB47849	-0.836276	0.000102293	0.00470135
ame-miR-87	GB48380	-0.835577	0.00010498	0.00471849
gi|323388984|ref|NC_|ref|NC_007073.3|:76047-76070:+	GB40129	-0.835458	0.000105441	0.00471849
ame-miR-3759	GB46524	0.834869	0.000107758	0.00475956
ame-miR-92b	GB49684	0.833747	0.000112284	0.00489586
ame-miR-12	GB42526	0.833189	0.000114595	0.0049334
gi|323388984|ref|NC_|ref|NC_007073.3|:76047-76070:+	GB43293	-0.832391	0.000117965	0.00501498
ame-miR-124	GB55293	0.831966	0.000119792	0.00502976
ame-miR-3477	GB54469	0.831362	0.000122429	0.0050778
ame-miR-124	GB53017	0.830157	0.000127836	0.00519707
ame-let-7	GB43911	-0.829228	0.000132136	0.00519707
ame-miR-10	GB51898	-0.828962	0.000133385	0.00519707
ame-miR-3727	GB55387	0.828374	0.00013619	0.00519707
ame-miR-210	GB44580	0.828266	0.000136713	0.00519707
ame-miR-6040	GB47058	0.827956	0.000138217	0.00519707
ame-miR-316	GB55378	0.827786	0.000139046	0.00519707
ame-miR-12	GB40690	-0.827509	0.000140403	0.00519707
ame-miR-92b	GB46694	0.827409	0.000140898	0.00519707
gi|323388984|ref|NC_|ref|NC_007073.3|:76047-76070:+	GB51612	-0.827226	0.000141805	0.00519707
gi|323388982|ref|NC_|ref|NC_007075.3|:4427403-4427428:-	GB52438	0.826884	0.000143516	0.00519707
gi|323388982|ref|NC_|ref|NC_007075.3|:4427403-4427428:-	GB43234	0.826859	0.000143641	0.00519707
ame-miR-3715	GB47236	-0.826166	0.000147157	0.00524226
ame-miR-210	GB42784	0.825698	0.000149571	0.00524226
ame-miR-1	GB49080	0.825693	0.000149599	0.00524226
ame-miR-3727	GB54127	0.825414	0.000151056	0.00524226
ame-miR-34	GB52903	0.824378	0.00015656	0.0053784
ame-miR-210	GB45052	0.823832	0.000159527	0.0054255
ame-miR-316	GB40134	0.823037	0.00016393	0.00552007
gi|323388984|ref|NC_|ref|NC_007073.3|:3621080-3621102:-	GB49504	0.82223	0.000168505	0.0056185
ame-miR-124	GB53850	0.82135	0.000173608	0.00572891
gi|323388982|ref|NC_|ref|NC_007075.3|:4427403-4427428:-	GB42728	0.821082	0.000175186	0.00572891
ame-miR-124	GB44678	0.820307	0.000179824	0.00582459
ame-miR-3727	GB45029	0.818951	0.000188174	0.00603753
gi|323388982|ref|NC_|ref|NC_007075.3|:4427403-4427428:-	GB44976	0.818279	0.000192427	0.0061163
gi|323388982|ref|NC_|ref|NC_007075.3|:4427403-4427428:-	GB50411	0.817715	0.000196057	0.00613032
gi|323388984|ref|NC_|ref|NC_007073.3|:76047-76070:+	GB55576	-0.817651	0.000196473	0.00613032
gi|323388982|ref|NC_|ref|NC_007075.3|:4427403-4427428:-	GB51134	0.81586	0.000208395	0.00644227
ame-miR-3727	GB46914	0.815588	0.000210259	0.00644227
ame-miR-3785	GB41946	-0.814984	0.000214444	0.00651183
gi|323388984|ref|NC_|ref|NC_007073.3|:76047-76070:+	GB48275	-0.814615	0.000217036	0.00653032
ame-miR-124	GB49149	0.814352	0.000218893	0.00653032
gi|323388979|ref|NC_|ref|NC_007078.3|:6159844-6159866:+	GB47977	-0.813083	0.000228057	0.00674453
ame-miR-13b	GB50851	-0.812629	0.000231412	0.00678475
ame-miR-3049-3p	GB45218	0.811898	0.0002369	0.0068863
ame-miR-6040	GB53000	-0.811215	0.000242117	0.00691967
gi|323388984|ref|NC_|ref|NC_007073.3|:76047-76070:+	GB42865	-0.810957	0.00024412	0.00691967
ame-miR-6047a	GB55855	0.809979	0.000251811	0.00691967
gi|323388984|ref|NC_|ref|NC_007073.3|:76047-76070:+	GB50048	-0.809954	0.000252004	0.00691967
ame-miR-2788	GB54893	0.809807	0.000253183	0.00691967
ame-miR-317	GB50647	0.809501	0.000255637	0.00691967
gi|323388984|ref|NC_|ref|NC_007073.3|:76047-76070:+	GB53503	-0.80934	0.000256938	0.00691967
gi|323388982|ref|NC_|ref|NC_007075.3|:4427403-4427428:-	GB44117	0.809318	0.000257123	0.00691967
ame-miR-3727	GB48097	0.809237	0.000257776	0.00691967
ame-miR-276	GB48127	0.809161	0.000258394	0.00691967
ame-miR-3727	GB40694	0.808131	0.000266882	0.00709113
gi|323388982|ref|NC_|ref|NC_007075.3|:4427403-4427428:-	GB50048	0.807543	0.000271831	0.00715781
gi|323388982|ref|NC_|ref|NC_007075.3|:4427403-4427428:-	GB52442	0.807335	0.0002736	0.00715781
ame-miR-6047a	GB53397	0.806713	0.000278948	0.0072073
ame-miR-6040	GB53962	0.806623	0.00027973	0.0072073
ame-miR-34	GB47267	0.806226	0.00028319	0.00724156
gi|323388984|ref|NC_|ref|NC_007073.3|:76047-76070:+	GB47352	-0.805762	0.000287285	0.00729147
ame-miR-3727	GB49778	0.805266	0.000291716	0.00731702
gi|323388984|ref|NC_|ref|NC_007073.3|:76047-76070:+	GB48052	-0.805123	0.000292999	0.00731702
ame-miR-305	GB40227	0.804613	0.000297624	0.00731702
ame-miR-3718a	GB46296	0.804569	0.000298034	0.00731702
ame-miR-3727	GB55591	0.804458	0.000299049	0.00731702
ame-miR-210	GB51276	0.804046	0.000302842	0.00732841
ame-let-7	GB51850	0.803453	0.000308374	0.00732841
ame-miR-210	GB43304	0.803397	0.0003089	0.00732841
ame-miR-3049-5p	GB42039	-0.803335	0.000309485	0.00732841
ame-miR-210	GB50953	0.80325	0.000310289	0.00732841
ame-miR-316	GB53622	-0.80268	0.000315717	0.00737605
ame-bantam	GB55068	0.802583	0.000316643	0.00737605
ame-miR-3718a	GB47499	0.801908	0.000323184	0.0074772
ame-miR-210	GB55375	0.801063	0.000331531	0.00757144
gi|323388982|ref|NC_|ref|NC_007075.3|:4427403-4427428:-	GB55293	0.800873	0.000333423	0.00757144
ame-miR-210	GB50415	0.800822	0.000333936	0.00757144
gi|323388984|ref|NC_|ref|NC_007073.3|:76047-76070:+	GB53472	-0.799927	0.00034302	0.00763264
ame-miR-6047a	GB44972	0.799905	0.000343243	0.00763264
gi|323388982|ref|NC_|ref|NC_007075.3|:4427403-4427428:-	GB53714	0.799849	0.000343816	0.00763264
gi|323388984|ref|NC_|ref|NC_007073.3|:76047-76070:+	GB52185	0.799675	0.000345612	0.00763264
ame-miR-316	GB43618	0.799157	0.000350987	0.00770134
ame-miR-281	GB41714	-0.798349	0.000359522	0.00781857
ame-miR-34	GB49098	-0.798217	0.000360928	0.00781857
ame-miR-3049-5p	GB41786	0.797599	0.000367586	0.00787729
ame-let-7	GB44412	-0.797536	0.000368271	0.00787729
ame-miR-124	GB54729	0.797269	0.000371177	0.00788983
gi|323388984|ref|NC_|ref|NC_007073.3|:76047-76070:+	GB51258	-0.796204	0.000382981	0.00808575
ame-miR-34	GB46790	-0.796011	0.000385149	0.00808575
ame-miR-3727	GB55757	0.795024	0.00039641	0.00824526
ame-miR-210	GB52436	0.794922	0.000397596	0.00824526
ame-miR-3727	GB50047	0.794312	0.000404706	0.00832036
ame-miR-316	GB53592	0.794192	0.00040611	0.00832036
ame-miR-92b	GB55102	0.793434	0.000415116	0.00843697
ame-miR-3718a	GB48256	-0.792938	0.000421095	0.00843697
ame-miR-6065	GB43191	0.792879	0.000421811	0.00843697
ame-miR-3049-5p	GB42139	-0.792671	0.000424339	0.00843697
ame-bantam	GB52442	-0.792498	0.000426462	0.00843697
ame-miR-6047a	GB54159	0.792479	0.000426686	0.00843697
ame-miR-210	GB51258	0.791558	0.000438105	0.00861269
ame-miR-375	GB47513	0.791223	0.000442317	0.00864551
ame-miR-3727	GB50525	0.79076	0.000448187	0.0087102
ame-let-7	GB41831	-0.790075	0.000456995	0.00883091
gi|323388982|ref|NC_|ref|NC_007075.3|:4427403-4427428:-	GB49684	0.789568	0.000463609	0.00888898
ame-miR-210	GB44091	0.789445	0.000465227	0.00888898
ame-miR-2	GB55459	0.788904	0.000472393	0.00894575
ame-miR-92b	GB48002	0.78882	0.000473515	0.00894575
ame-miR-6001-5p	GB53041	0.788627	0.000476089	0.00894575
ame-miR-92b	GB40389	0.788026	0.000484194	0.00898457
gi|323388982|ref|NC_|ref|NC_007075.3|:4427403-4427428:-	GB55762	0.787765	0.000487755	0.00898457
ame-miR-2765-3p	GB50049	0.78771	0.000488511	0.00898457
ame-miR-31a	GB55196	-0.787554	0.000490645	0.00898457
ame-miR-3049-5p	GB48229	0.787502	0.000491364	0.00898457
ame-miR-3049-5p	GB40866	0.786655	0.000503119	0.00915031
ame-miR-210	GB55387	0.786191	0.000509669	0.00922013
gi|323388982|ref|NC_|ref|NC_007075.3|:4427403-4427428:-	GB41753	0.785134	0.00052482	0.00942376
ame-miR-6047a	GB55219	0.784951	0.000527477	0.00942376
ame-miR-210	GB50675	0.784831	0.000529238	0.00942376
ame-miR-3049-5p	GB50170	0.783596	0.000547524	0.00969859
ame-miR-6065	GB43911	0.783354	0.00055117	0.00970147
ame-miR-316	GB45733	0.783207	0.000553392	0.00970147
ame-miR-92b	GB53503	0.782052	0.000571119	0.00992526
ame-miR-965-5p	GB45039	0.781963	0.000572513	0.00992526
ame-miR-210	GB55364	0.781809	0.000574912	0.00992526
gi|323388984|ref|NC_|ref|NC_007073.3|:76047-76070:+	GB55425	-0.781124	0.000585692	0.0100213
ame-miR-193	GB47267	-0.780905	0.00058918	0.0100213
ame-miR-210	GB44802	0.780896	0.000589316	0.0100213
ame-miR-6001-3p	GB54353	-0.78016	0.00060116	0.0101719
ame-miR-316	GB44872	0.779608	0.000610153	0.0102729
ame-miR-6037	GB51406	-0.778996	0.00062026	0.010378
ame-miR-317	GB42579	0.778862	0.000622497	0.010378
ame-miR-210	GB40150	0.778614	0.000626642	0.0103859
ame-miR-316	GB48002	0.778358	0.000630933	0.0103859
ame-miR-3718a	GB47682	-0.778163	0.000634235	0.0103859
ame-miR-124	GB42146	-0.778029	0.000636506	0.0103859
ame-miR-6001-5p	GB46697	-0.777927	0.000638237	0.0103859
ame-miR-34	GB49280	0.777575	0.000644245	0.0104126
ame-miR-3049-5p	GB53809	0.777238	0.000650055	0.0104126
ame-miR-316	GB51250	0.777218	0.000650397	0.0104126
gi|323388984|ref|NC_|ref|NC_007073.3|:76047-76070:+	GB53596	0.777118	0.000652128	0.0104126
gi|323388973|ref|NC_|ref|NC_007084.3|:9924685-9924707:+	GB41888	0.776549	0.000662036	0.0104732
gi|323388982|ref|NC_|ref|NC_007075.3|:4427403-4427428:-	GB40069	0.776546	0.000662084	0.0104732
ame-miR-281	GB53012	-0.775977	0.000672119	0.0105828
gi|323388974|ref|NC_|ref|NC_007083.3|:737847-737869:+	GB45388	-0.775494	0.000680744	0.0106692
ame-miR-34	GB41827	-0.774799	0.00069329	0.010784
ame-miR-6040	GB45052	0.774738	0.000694411	0.010784
gi|323388984|ref|NC_|ref|NC_007073.3|:76047-76070:+	GB52021	-0.773989	0.000708158	0.0108712
ame-miR-210	GB42334	0.77394	0.000709076	0.0108712
ame-miR-316	GB55929	0.77391	0.00070962	0.0108712
gi|323388984|ref|NC_|ref|NC_007073.3|:76047-76070:+	GB54127	-0.772121	0.000743438	0.0113383
ame-miR-3718a	GB50360	0.771847	0.000748734	0.0113681
gi|323388984|ref|NC_|ref|NC_007073.3|:76047-76070:+	GB44371	-0.771258	0.000760216	0.0114911
ame-miR-3049-5p	GB46629	-0.77081	0.000769034	0.0115729
ame-miR-1	GB44969	0.770235	0.000780489	0.0116814
ame-miR-210	GB42560	0.770044	0.000784333	0.0116814
ame-miR-6040	GB51550	0.769934	0.000786544	0.0116814
ame-miR-210	GB50047	0.769463	0.000796081	0.0117398
ame-miR-996	GB47977	-0.769079	0.000803937	0.0117398
ame-miR-210	GB42054	0.769044	0.000804661	0.0117398
ame-miR-316	GB54818	0.769015	0.000805243	0.0117398
ame-miR-210	GB52708	0.768894	0.000807739	0.0117398
ame-miR-210	GB44276	0.768286	0.000820352	0.0118707
ame-miR-3049-5p	GB52722	0.767975	0.000826862	0.0118707
ame-miR-3718a	GB55929	0.767556	0.000835692	0.0118707
ame-miR-210	GB50301	0.767537	0.000836089	0.0118707
ame-miR-3727	GB54722	0.76753	0.000836238	0.0118707
gi|323388986|ref|NC_|ref|NC_007071.3|:14937410-14937434:-	GB52804	-0.767462	0.000837682	0.0118707
ame-miR-3727	GB43591	0.766619	0.000855722	0.012076
gi|323388982|ref|NC_|ref|NC_007075.3|:16324200-16324222:-	GB46073	-0.766217	0.000864429	0.0121484
ame-miR-210	GB44197	0.765238	0.000885967	0.0123431
ame-miR-210	GB55797	0.765225	0.000886254	0.0123431
ame-miR-2765-5p	GB55275	0.765094	0.000889167	0.0123431
ame-miR-210	GB55618	0.763775	0.00091892	0.0126579
ame-miR-3718a	GB40871	0.763759	0.000919292	0.0126579
ame-miR-34	GB43870	0.763322	0.000929333	0.0126839
ame-miR-210	GB53374	0.763317	0.000929447	0.0126839
ame-miR-210	GB55294	0.763191	0.000932366	0.0126839
ame-miR-31a	GB53205	-0.762544	0.000947444	0.0127614
ame-miR-981	GB49313	-0.762407	0.000950665	0.0127614
ame-miR-3049-5p	GB45966	0.762383	0.000951228	0.0127614
ame-miR-210	GB44583	0.762304	0.00095307	0.0127614
ame-miR-210	GB44158	0.761563	0.000970656	0.0129459
ame-miR-210	GB42865	0.761303	0.000976901	0.0129783
ame-miR-12	GB47838	-0.761065	0.000982639	0.0130009
ame-miR-210	GB44159	0.760915	0.000986249	0.0130009
ame-miR-34	GB40690	-0.760676	0.000992048	0.0130269
ame-miR-3049-5p	GB41698	0.760498	0.000996391	0.0130336
ame-miR-6047a	GB49924	0.760004	0.00100852	0.0131417
gi|323388973|ref|NC_|ref|NC_007084.3|:7636052-7636074:+	GB47146	0.759385	0.00102389	0.013291
gi|323388984|ref|NC_|ref|NC_007073.3|:76047-76070:+	GB40690	-0.758517	0.00104574	0.013523
ame-miR-6044	GB54143	-0.758184	0.00105423	0.0135558
ame-miR-6060	GB44651	-0.758105	0.00105625	0.0135558
ame-miR-281	GB44411	-0.757847	0.00106287	0.0135896
gi|323388984|ref|NC_|ref|NC_007073.3|:76047-76070:+	GB52956	-0.757469	0.00107262	0.0136165
ame-miR-210	GB55480	0.757455	0.00107299	0.0136165
ame-miR-3759	GB45019	0.757138	0.00108124	0.0136399
ame-miR-210	GB55576	0.75703	0.00108404	0.0136399
ame-miR-3049-5p	GB45968	0.756855	0.00108863	0.0136399
ame-miR-79	GB55287	-0.756687	0.00109304	0.0136399
ame-miR-210	GB45115	0.756469	0.0010988	0.0136399
ame-miR-210	GB46266	0.756466	0.00109889	0.0136399
ame-miR-3718a	GB42706	0.756127	0.00110787	0.0136904
ame-miR-3727	GB53493	0.75564	0.0011209	0.0136904
ame-miR-3782	GB45691	-0.755627	0.00112125	0.0136904
gi|323388984|ref|NC_|ref|NC_007073.3|:76047-76070:+	GB49590	-0.755582	0.00112244	0.0136904
ame-miR-124	GB41873	-0.755389	0.00112765	0.0136904
gi|323388980|ref|NC_|ref|NC_007077.3|:8369690-8369713:-	GB48230	-0.755187	0.0011331	0.0136904
gi|323388984|ref|NC_|ref|NC_007073.3|:76047-76070:+	GB51854	-0.755107	0.00113529	0.0136904
ame-miR-3718a	GB40077	-0.75507	0.00113628	0.0136904
ame-miR-3793	GB41465	0.754963	0.00113919	0.0136904
ame-miR-306	GB50017	-0.754742	0.00114522	0.0137144
ame-miR-316	GB44336	0.754474	0.00115256	0.0137352
ame-miR-1	GB50296	0.754384	0.00115503	0.0137352
ame-miR-31a	GB48889	-0.754063	0.00116391	0.0137925
ame-miR-31a	GB45115	-0.753812	0.00117089	0.013827
ame-miR-6001-3p	GB54589	0.753609	0.00117655	0.0138458
ame-miR-316	GB44584	0.752887	0.00119684	0.0140065
ame-miR-317	GB52810	0.752621	0.00120439	0.0140065
gi|323388978|ref|NC_|ref|NC_007079.3|:1762825-1762846:-	GB50933	0.752544	0.00120659	0.0140065
ame-miR-3718a	GB41625	0.75245	0.00120927	0.0140065
gi|323388984|ref|NC_|ref|NC_007073.3|:76047-76070:+	GB50115	0.752397	0.00121079	0.0140065
gi|323388982|ref|NC_|ref|NC_007075.3|:4427403-4427428:-	GB50787	0.752086	0.00121969	0.0140616
ame-miR-6044	GB41909	-0.751609	0.00123349	0.0141726
ame-miR-317	GB42228	0.750381	0.00126954	0.0145377
ame-miR-316	GB53295	0.749919	0.00128331	0.0146314
ame-miR-932	GB45281	0.749721	0.00128926	0.0146314
ame-miR-3770	GB46469	0.749608	0.00129267	0.0146314
ame-miR-6044	GB49193	-0.749533	0.00129493	0.0146314
ame-miR-3049-5p	GB47995	-0.749103	0.00130796	0.0147297
ame-miR-210	GB45142	0.748865	0.00131523	0.0147626
ame-miR-281	GB40523	-0.748589	0.00132367	0.0148086
ame-miR-210	GB48755	0.748006	0.00134169	0.0148732
ame-miR-8	GB51052	-0.74791	0.00134466	0.0148732
ame-miR-210	GB40389	0.747883	0.00134551	0.0148732
ame-miR-3732	GB47848	-0.747785	0.00134855	0.0148732
gi|323388984|ref|NC_|ref|NC_007073.3|:76047-76070:+	GB55601	0.747697	0.00135132	0.0148732
ame-miR-306	GB44115	0.746652	0.00138429	0.0151659
ame-miR-316	GB45644	0.746572	0.00138683	0.0151659
ame-miR-2788	GB44972	0.746329	0.0013946	0.0151773
gi|323388974|ref|NC_|ref|NC_007083.3|:737847-737869:+	GB43245	-0.746163	0.00139994	0.0151773
ame-miR-13b	GB40012	0.746122	0.00140126	0.0151773
gi|323388982|ref|NC_|ref|NC_007075.3|:4427403-4427428:-	GB53139	0.745861	0.00140967	0.01522
ame-miR-3718a	GB40521	0.745601	0.00141807	0.0152622
gi|323388973|ref|NC_|ref|NC_007084.3|:7636052-7636074:+	GB53205	0.745235	0.00143	0.0152706
gi|323388982|ref|NC_|ref|NC_007075.3|:4427403-4427428:-	GB44634	0.7452	0.00143117	0.0152706
ame-miR-3049-5p	GB47257	0.745066	0.00143554	0.0152706
ame-miR-3732	GB51881	0.744925	0.00144018	0.0152706
gi|323388984|ref|NC_|ref|NC_007073.3|:76047-76070:+	GB45678	0.744854	0.00144251	0.0152706
ame-miR-3785	GB53512	-0.744755	0.00144579	0.0152706
ame-miR-965-3p	GB51247	0.744417	0.00145698	0.0153343
ame-miR-92a	GB50425	-0.7443	0.00146084	0.0153343
gi|323388982|ref|NC_|ref|NC_007075.3|:4427403-4427428:-	GB50301	0.743421	0.00149034	0.0155959
ame-miR-375	GB42576	-0.743258	0.00149584	0.0156053
ame-miR-317	GB47888	-0.742776	0.00151227	0.0157286
ame-miR-2796	GB53979	0.742262	0.00152992	0.0158636
gi|323388972|ref|NC_|ref|NC_007085.3|:379513-379535:+	GB51854	-0.741763	0.00154723	0.0159943
ame-miR-3718a	GB40978	-0.741247	0.00156531	0.0161322
ame-miR-124	GB55059	0.740503	0.00159163	0.0163539
ame-miR-210	GB53387	0.740049	0.00160787	0.0164022
ame-miR-932	GB50397	0.740025	0.00160875	0.0164022
ame-miR-14	GB55377	-0.739742	0.00161895	0.0164022
ame-miR-3793	GB49375	0.739605	0.00162391	0.0164022
ame-miR-210	GB54511	0.73957	0.00162517	0.0164022
gi|323388984|ref|NC_|ref|NC_007073.3|:76047-76070:+	GB54715	-0.739502	0.00162766	0.0164022
ame-miR-6001-3p	GB54250	0.739435	0.0016301	0.0164022
ame-miR-3718a	GB52010	0.739189	0.00163905	0.0164437
ame-miR-6039	GB48034	0.739023	0.00164509	0.0164558
ame-miR-3049-5p	GB43231	0.73889	0.00164998	0.0164562
ame-miR-316	GB50633	0.736596	0.0017359	0.0172625
ame-miR-13b	GB55426	0.736367	0.00174466	0.0172991
ame-miR-3727	GB50874	0.736061	0.00175644	0.0173653
ame-miR-316	GB43266	0.735016	0.00179715	0.0176356
ame-miR-210	GB54181	0.734995	0.00179799	0.0176356
ame-miR-3477	GB48034	-0.73496	0.00179934	0.0176356
ame-miR-981	GB43234	0.734636	0.00181214	0.01771
ame-miR-3727	GB50142	0.734343	0.00182376	0.0177725
ame-miR-278	GB44128	0.733979	0.00183827	0.0178627
gi|323388984|ref|NC_|ref|NC_007073.3|:76047-76070:+	GB43084	-0.733725	0.00184846	0.0179106
ame-miR-210	GB49799	0.733533	0.0018562	0.0179345
ame-miR-210	GB47224	0.733391	0.00186192	0.0179388
gi|323388984|ref|NC_|ref|NC_007073.3|:76047-76070:+	GB50280	0.733142	0.00187204	0.0179853
ame-miR-3759	GB42592	0.732377	0.00190331	0.0182342
ame-miR-31a	GB54940	0.731077	0.00195743	0.0187001
ame-miR-2	GB48974	-0.730887	0.00196545	0.0187241
ame-miR-3732	GB49809	-0.730563	0.00197914	0.0188019
gi|323388984|ref|NC_|ref|NC_007073.3|:76047-76070:+	GB40908	-0.729423	0.00202804	0.0192127
ame-miR-3718a	GB45052	0.72843	0.00207144	0.0195694
ame-miR-12	GB49657	-0.727552	0.00211042	0.0198824
ame-miR-3718a	GB44091	0.726793	0.00214457	0.0201316
ame-miR-8	GB53850	-0.726618	0.00215253	0.0201316
gi|323388984|ref|NC_|ref|NC_007073.3|:3621080-3621102:-	GB49234	0.726571	0.00215463	0.0201316
ame-miR-281	GB41695	-0.726081	0.00217702	0.020285
ame-miR-210	GB45189	0.725895	0.00218554	0.0203088
ame-miR-6001-5p	GB42334	0.725523	0.00220272	0.0203965
ame-miR-3049-5p	GB50425	-0.725315	0.00221239	0.0203965
ame-miR-3718a	GB53377	0.725281	0.00221394	0.0203965
gi|323388984|ref|NC_|ref|NC_007073.3|:76047-76070:+	GB42780	-0.725173	0.00221897	0.0203965
ame-miR-281	GB45055	-0.724713	0.00224048	0.0205388
ame-miR-6040	GB53062	0.724286	0.00226057	0.0206672
ame-miR-263b	GB54226	0.723946	0.00227668	0.0207586
ame-miR-1	GB49799	-0.723491	0.00229838	0.020858
gi|323388984|ref|NC_|ref|NC_007073.3|:6542071-6542092:-	GB53682	0.723461	0.00229984	0.020858
gi|323388982|ref|NC_|ref|NC_007075.3|:4427403-4427428:-	GB42233	0.723219	0.00231147	0.0209077
ame-miR-3727	GB50048	0.72267	0.00233796	0.0210912
ame-miR-3718a	GB55387	0.722124	0.00236459	0.021275
ame-miR-316	GB41818	-0.721791	0.00238099	0.021366
gi|323388974|ref|NC_|ref|NC_007083.3|:737847-737869:+	GB41066	-0.721506	0.00239506	0.0214357
ame-miR-316	GB45051	0.720877	0.00242633	0.0216531
ame-miR-31a	GB50091	-0.720659	0.00243726	0.0216531
ame-miR-3049-3p	GB49755	0.720472	0.00244667	0.0216531
ame-miR-3718a	GB44839	0.720441	0.00244819	0.0216531
ame-miR-3718a	GB52999	0.720191	0.00246081	0.0216531
ame-miR-34	GB47226	-0.720146	0.00246311	0.0216531
gi|323388977|ref|NC_|ref|NC_007080.3|:1797927-1797949:+	GB50482	-0.72013	0.00246391	0.0216531
ame-miR-3785	GB48667	-0.7199	0.00247557	0.0216995
ame-miR-6045	GB43143	0.719392	0.00250152	0.0218706
ame-miR-3727	GB45530	0.719057	0.0025187	0.0219644
ame-miR-3718a	GB51258	0.718557	0.00254459	0.0221334
ame-miR-2796	GB41894	0.718316	0.00255713	0.022162
ame-miR-31a	GB43874	-0.718095	0.00256871	0.022162
gi|323388977|ref|NC_|ref|NC_007080.3|:1797927-1797949:+	GB48306	-0.718024	0.00257241	0.022162
ame-miR-281	GB50031	-0.717995	0.00257395	0.022162
ame-miR-3718a	GB45640	-0.717247	0.00261337	0.0224306
ame-miR-34	GB45820	0.717151	0.00261849	0.0224306
gi|323388984|ref|NC_|ref|NC_007073.3|:76047-76070:+	GB45919	-0.717008	0.00262611	0.0224306
ame-miR-252b	GB52758	-0.716906	0.00263152	0.0224306
ame-miR-3049-5p	GB54935	0.716353	0.00266117	0.0226266
ame-miR-193	GB52992	0.716133	0.00267304	0.0226709
ame-miR-210	GB50048	0.715998	0.00268035	0.0226763
ame-miR-3727	GB42249	0.715636	0.00270002	0.0227677
gi|323388980|ref|NC_|ref|NC_007077.3|:7232343-7232360:+	GB43543	0.715186	0.00272462	0.0227677
gi|323388980|ref|NC_|ref|NC_007077.3|:7233187-7233204:+	GB43543	0.715186	0.00272462	0.0227677
gi|323388980|ref|NC_|ref|NC_007077.3|:7232902-7232919:+	GB43543	0.715186	0.00272462	0.0227677
gi|323388980|ref|NC_|ref|NC_007077.3|:7232621-7232638:+	GB43543	0.715186	0.00272462	0.0227677
ame-miR-6040	GB45645	0.714925	0.00273897	0.022801
ame-miR-3718a	GB44634	0.71487	0.00274202	0.022801
ame-miR-210	GB41703	0.714607	0.00275653	0.0228658
ame-miR-3770	GB54939	-0.714367	0.00276985	0.0229203
ame-miR-316	GB42249	0.713771	0.00280316	0.0231397
gi|323388982|ref|NC_|ref|NC_007075.3|:4427403-4427428:-	GB48259	-0.713071	0.00284267	0.0232002
gi|323388982|ref|NC_|ref|NC_007075.3|:16324200-16324222:-	GB42039	0.713056	0.00284354	0.0232002
ame-miR-210	GB51278	0.71275	0.00286096	0.0232002
ame-miR-277	GB53794	-0.712692	0.00286427	0.0232002
gi|323388980|ref|NC_|ref|NC_007077.3|:7233187-7233204:+	GB49799	0.712678	0.00286507	0.0232002
gi|323388980|ref|NC_|ref|NC_007077.3|:7232343-7232360:+	GB49799	0.712678	0.00286507	0.0232002
gi|323388980|ref|NC_|ref|NC_007077.3|:7232621-7232638:+	GB49799	0.712678	0.00286507	0.0232002
gi|323388980|ref|NC_|ref|NC_007077.3|:7232902-7232919:+	GB49799	0.712678	0.00286507	0.0232002
ame-miR-3049-5p	GB44163	0.71253	0.00287351	0.0232133
ame-miR-210	GB55527	0.712335	0.00288469	0.0232484
ame-miR-306	GB49723	-0.71197	0.00290575	0.0233298
ame-miR-3785	GB45714	-0.711922	0.00290851	0.0233298
ame-miR-210	GB44663	0.711724	0.00291997	0.0233666
ame-miR-3786	GB42146	-0.710874	0.00296962	0.0237082
ame-miR-3786	GB42310	-0.710732	0.00297796	0.0237191
ame-miR-210	GB43375	0.710565	0.0029878	0.0237418
ame-miR-6060	GB44163	0.710337	0.0030013	0.0237935
ame-miR-316	GB48973	0.710123	0.00301398	0.0238105
ame-miR-3718a	GB49684	0.710065	0.00301744	0.0238105
ame-miR-6039	GB53747	0.709221	0.00306806	0.0241538
ame-miR-3049-5p	GB46132	-0.709031	0.0030795	0.024188
ame-miR-6012	GB45503	0.708632	0.00310376	0.0242991
ame-miR-2796	GB42603	0.708525	0.00311026	0.0242991
ame-miR-1175	GB49963	-0.708446	0.00311508	0.0242991
gi|323388984|ref|NC_|ref|NC_007073.3|:76047-76070:+	GB40343	-0.70829	0.00312464	0.0243178
ame-miR-315	GB40280	-0.707938	0.00314625	0.0243938
ame-miR-6000a-5p	GB47742	0.707897	0.00314875	0.0243938
ame-miR-277	GB41811	0.707698	0.00316105	0.0244335
ame-miR-281	GB45715	-0.707566	0.00316918	0.0244407
ame-miR-210	GB55556	0.70696	0.00320692	0.0246749
ame-miR-6065	GB48135	-0.706786	0.00321779	0.0246749
ame-miR-316	GB48999	0.70673	0.0032213	0.0246749
ame-miR-3718a	GB46720	0.706191	0.00325525	0.0248321
ame-miR-1175	GB41010	-0.706172	0.00325642	0.0248321
ame-miR-306	GB51044	-0.705746	0.0032835	0.0249825
ame-miR-210	GB41581	0.705425	0.00330402	0.0250825
gi|323388977|ref|NC_|ref|NC_007080.3|:1797927-1797949:+	GB46564	-0.704616	0.00335609	0.0253729
ame-miR-3049-3p	GB41786	0.704535	0.00336137	0.0253729
ame-miR-3718a	GB50415	0.704484	0.00336465	0.0253729
ame-miR-124	GB49548	0.704264	0.00337896	0.0254245
ame-miR-3786	GB50990	0.703625	0.00342079	0.0256465
ame-miR-3747a	GB55432	0.703583	0.00342355	0.0256465
ame-miR-3718a	GB47039	0.703298	0.00344239	0.0257309
ame-miR-6067	GB54170	-0.703098	0.0034556	0.025773
ame-miR-989	GB44202	-0.702694	0.00348251	0.0259169
ame-miR-6039	GB55538	0.702454	0.00349855	0.0259794
ame-miR-316	GB51653	0.701342	0.00357371	0.0264797
gi|323388973|ref|NC_|ref|NC_007084.3|:9924685-9924707:+	GB47214	0.700808	0.00361024	0.0266922
ame-miR-316	GB44588	0.700397	0.00363853	0.026843
ame-miR-6067	GB41227	-0.700044	0.00366299	0.026965
ame-miR-965-3p	GB52002	0.699683	0.00368816	0.0270917
ame-miR-316	GB47036	0.699356	0.00371106	0.0272011
ame-miR-3049-5p	GB42350	0.699198	0.00372214	0.0272237
ame-miR-9a	GB43411	-0.698987	0.00373703	0.0272739
gi|323388982|ref|NC_|ref|NC_007075.3|:16324200-16324222:-	GB40723	0.698685	0.0037584	0.0273711
ame-miR-375	GB44988	-0.698169	0.00379516	0.0275798
ame-miR-3718a	GB40531	0.6979	0.00381439	0.0276604
ame-miR-1	GB42809	0.697655	0.00383203	0.0277292
ame-miR-316	GB52025	0.697509	0.00384253	0.0277462
ame-miR-3049-5p	GB50976	0.697213	0.00386398	0.027842
ame-miR-316	GB44254	0.696915	0.00388562	0.0279387
ame-miR-6045	GB50180	-0.696547	0.00391254	0.0280651
ame-miR-3049-3p	GB41646	0.696405	0.0039229	0.0280651
gi|323388984|ref|NC_|ref|NC_007073.3|:76047-76070:+	GB40155	-0.696288	0.00393151	0.0280651
ame-miR-210	GB44059	-0.696134	0.00394285	0.0280651
ame-miR-6001-3p	GB54376	0.696112	0.00394447	0.0280651
ame-miR-3718a	GB49233	0.695555	0.00398568	0.0281948
ame-miR-971	GB51545	0.695538	0.00398699	0.0281948
ame-miR-210	GB52925	0.695465	0.00399239	0.0281948
ame-miR-31a	GB51062	-0.695418	0.00399585	0.0281948
ame-miR-14	GB47513	0.695283	0.00400593	0.0282074
ame-miR-210	GB41311	0.694812	0.00404121	0.028397
ame-miR-6012	GB51611	0.694554	0.00406067	0.0284521
ame-miR-3049-3p	GB42249	0.694486	0.00406579	0.0284521
ame-miR-6039	GB53791	0.693562	0.00413598	0.0287779
gi|323388984|ref|NC_|ref|NC_007073.3|:76047-76070:+	GB40868	0.693475	0.00414269	0.0287779
ame-miR-6045	GB52520	0.693458	0.00414398	0.0287779
ame-miR-210	GB40124	-0.693429	0.00414618	0.0287779
ame-miR-6012	GB46330	0.69327	0.00415843	0.0287919
ame-miR-375	GB42249	-0.693183	0.00416513	0.0287919
ame-miR-31a	GB53449	0.692751	0.00419848	0.0289635
ame-miR-6001-5p	GB41630	0.692299	0.00423356	0.0290903
ame-miR-34	GB44869	-0.692196	0.00424164	0.0290903
ame-miR-6001-3p	GB41946	-0.692184	0.00424251	0.0290903
ame-miR-316	GB41703	0.691928	0.00426255	0.0291039
ame-miR-34	GB51142	0.691721	0.00427882	0.0291039
ame-miR-3756	GB54152	-0.691669	0.00428295	0.0291039
gi|323388982|ref|NC_|ref|NC_007075.3|:4427403-4427428:-	GB44090	0.691412	0.00430318	0.0291039
ame-miR-6012	GB49688	0.691327	0.00430986	0.0291039
gi|323388984|ref|NC_|ref|NC_007073.3|:76047-76070:+	GB47335	-0.691261	0.00431515	0.0291039
ame-miR-210	GB45092	0.691151	0.00432382	0.0291039
ame-miR-3049-3p	GB40132	0.691121	0.00432622	0.0291039
ame-miR-6012	GB44976	0.691076	0.00432979	0.0291039
ame-miR-6040	GB44078	0.691072	0.00433007	0.0291039
ame-miR-124	GB43201	0.690806	0.00435129	0.0291888
ame-miR-13a	GB50048	-0.690592	0.00436833	0.0292454
gi|323388984|ref|NC_|ref|NC_007073.3|:76047-76070:+	GB49233	-0.690102	0.00440765	0.0293868
ame-miR-375	GB50000	-0.68989	0.00442476	0.0293868
ame-miR-316	GB41698	0.689842	0.00442858	0.0293868
ame-miR-2	GB54057	0.689818	0.00443057	0.0293868
ame-miR-278	GB50013	0.689792	0.00443265	0.0293868
ame-miR-315	GB50777	-0.688247	0.00455901	0.0301103
ame-miR-316	GB41786	0.688241	0.00455948	0.0301103
ame-miR-34	GB54145	-0.687645	0.00460894	0.0303519
ame-miR-210	GB45039	-0.687586	0.00461392	0.0303519
ame-miR-3718a	GB53743	0.687456	0.00462479	0.0303647
ame-miR-965-5p	GB54143	-0.686883	0.00467285	0.0306211
ame-miR-124	GB48684	0.686702	0.00468818	0.0306625
ame-miR-278	GB55617	0.686195	0.00473119	0.0308844
ame-miR-31a	GB44150	-0.68569	0.00477429	0.0311061
ame-miR-3718a	GB51231	0.685274	0.00481012	0.0312796
ame-miR-932	GB55364	0.684869	0.00484513	0.0314342
ame-miR-375	GB49227	-0.684786	0.00485239	0.0314342
ame-miR-316	GB41609	0.683741	0.00494381	0.0318061
ame-miR-3718a	GB48518	0.683478	0.00496705	0.0318061
gi|323388973|ref|NC_|ref|NC_007084.3|:7636052-7636074:+	GB52596	0.683394	0.00497449	0.0318061
gi|323388980|ref|NC_|ref|NC_007077.3|:7232343-7232360:+	GB52021	0.683267	0.00498578	0.0318061
gi|323388980|ref|NC_|ref|NC_007077.3|:7232902-7232919:+	GB52021	0.683267	0.00498578	0.0318061
gi|323388980|ref|NC_|ref|NC_007077.3|:7233187-7233204:+	GB52021	0.683267	0.00498578	0.0318061
gi|323388980|ref|NC_|ref|NC_007077.3|:7232621-7232638:+	GB52021	0.683267	0.00498578	0.0318061
ame-miR-989	GB42814	-0.683245	0.00498767	0.0318061
ame-miR-92b	GB40009	0.683175	0.00499396	0.0318061
ame-miR-6012	GB50048	0.682526	0.00505186	0.0321147
ame-miR-263b	GB46211	0.681626	0.00513314	0.0325705
ame-miR-13b	GB42184	0.681495	0.00514497	0.0325848
ame-miR-3782	GB51578	-0.681161	0.00517547	0.032717
ame-miR-316	GB52708	0.680942	0.00519551	0.0327828
gi|323388984|ref|NC_|ref|NC_007073.3|:76047-76070:+	GB48816	-0.680407	0.00524481	0.0330184
ame-miR-1	GB53582	-0.680244	0.00525989	0.0330184
ame-miR-3718a	GB53976	0.680221	0.00526197	0.0330184
ame-miR-375	GB41617	0.679974	0.00528489	0.0331011
ame-miR-3049-5p	GB41708	0.679841	0.00529732	0.033118
gi|323388973|ref|NC_|ref|NC_007084.3|:7636052-7636074:+	GB43330	-0.679349	0.00534328	0.0333299
ame-miR-6039	GB42603	0.679187	0.00535843	0.0333299
ame-miR-3718a	GB55020	0.679074	0.00536909	0.0333299
ame-miR-210	GB48816	0.678957	0.00538014	0.0333299
ame-miR-210	GB42949	0.678956	0.00538022	0.0333299
ame-miR-316	GB53737	0.678851	0.00539014	0.0333307
gi|323388973|ref|NC_|ref|NC_007084.3|:7636052-7636074:+	GB55894	-0.677925	0.0054781	0.0338131
ame-miR-124	GB45733	0.677755	0.0054944	0.0338523
ame-miR-3718a	GB50787	0.676997	0.00556742	0.0342401
ame-miR-6012	GB49662	0.676604	0.00560555	0.0344124
ame-miR-316	GB45731	-0.675819	0.00568242	0.0348214
ame-miR-6001-5p	GB49967	0.675475	0.00571637	0.0349665
gi|323388982|ref|NC_|ref|NC_007075.3|:4427403-4427428:-	GB52910	0.6753	0.00573373	0.0350097
ame-miR-3732	GB42623	0.674927	0.00577076	0.0351727
gi|323388982|ref|NC_|ref|NC_007075.3|:4427403-4427428:-	GB40868	-0.674746	0.00578879	0.0352195
ame-miR-3718a	GB50954	0.674203	0.00584329	0.0354876
gi|323388974|ref|NC_|ref|NC_007083.3|:737847-737869:+	GB43279	-0.674005	0.00586321	0.0355451
gi|323388982|ref|NC_|ref|NC_007075.3|:4427403-4427428:-	GB46296	0.673105	0.0059546	0.0356807
ame-miR-263b	GB44216	0.673061	0.00595907	0.0356807
ame-miR-6047a	GB52907	0.673044	0.00596083	0.0356807
gi|323388980|ref|NC_|ref|NC_007077.3|:7232902-7232919:+	GB50150	0.672991	0.00596625	0.0356807
gi|323388980|ref|NC_|ref|NC_007077.3|:7233187-7233204:+	GB50150	0.672991	0.00596625	0.0356807
gi|323388980|ref|NC_|ref|NC_007077.3|:7232343-7232360:+	GB50150	0.672991	0.00596625	0.0356807
gi|323388980|ref|NC_|ref|NC_007077.3|:7232621-7232638:+	GB50150	0.672991	0.00596625	0.0356807
gi|323388978|ref|NC_|ref|NC_007079.3|:1762825-1762846:-	GB53086	-0.672959	0.00596951	0.0356807
ame-miR-210	GB49439	0.671666	0.00610305	0.0364148
gi|323388977|ref|NC_|ref|NC_007080.3|:1797927-1797949:+	GB55473	0.671527	0.00611748	0.036437
ame-miR-3718a	GB47513	-0.670955	0.00617742	0.0367297
ame-miR-133	GB43598	0.670727	0.00620142	0.036777
ame-miR-133	GB48256	-0.670665	0.006208	0.036777
ame-miR-3718a	GB51612	0.67051	0.00622428	0.036777
ame-miR-3727	GB40514	-0.670428	0.00623301	0.036777
ame-miR-210	GB54256	0.670274	0.00624935	0.036777
ame-miR-2796	GB48665	0.670265	0.00625025	0.036777
ame-miR-6045	GB42768	-0.669966	0.00628213	0.0369007
ame-miR-375	GB47614	-0.669249	0.00635883	0.0372438
ame-miR-3718a	GB53790	0.669198	0.00636435	0.0372438
ame-miR-3786	GB44773	0.669085	0.00637655	0.0372438
ame-miR-3718a	GB52288	0.668929	0.00639335	0.0372438
ame-miR-6040	GB50508	-0.668911	0.00639528	0.0372438
ame-miR-190	GB55403	0.668706	0.00641747	0.0373091
ame-miR-6012	GB42408	0.66823	0.00646922	0.0375458
ame-miR-6039	GB55578	0.667005	0.0066039	0.0382621
ame-miR-316	GB46581	0.666425	0.00666833	0.0385697
ame-miR-3718a	GB52604	0.666095	0.00670533	0.0387179
ame-miR-317	GB44917	0.665896	0.00672764	0.0387809
ame-miR-210	GB40506	0.665788	0.00673984	0.0387855
ame-miR-306	GB51198	-0.665527	0.00676922	0.0388299
ame-miR-306	GB48157	-0.665517	0.0067704	0.0388299
ame-miR-316	GB46537	-0.665046	0.00682383	0.0390401
ame-miR-6012	GB53012	0.664931	0.00683684	0.0390401
ame-miR-3049-5p	GB50118	-0.66489	0.00684149	0.0390401
ame-miR-3718a	GB42249	0.664723	0.00686065	0.0390839
ame-miR-316	GB47057	0.664556	0.00687971	0.0391269
ame-miR-965-5p	GB55618	-0.664451	0.00689169	0.0391296
ame-miR-6012	GB45651	0.664349	0.00690346	0.0391311
ame-miR-306	GB40694	-0.663687	0.00697974	0.0394977
ame-miR-276	GB55801	-0.663236	0.00703209	0.0397278
gi|323388978|ref|NC_|ref|NC_007079.3|:1762825-1762846:-	GB45092	0.663012	0.00705818	0.0397672
ame-miR-965-5p	GB46570	-0.662976	0.00706245	0.0397672
ame-miR-965-5p	GB55293	-0.662458	0.0071231	0.0400424
ame-miR-34	GB55403	0.660604	0.00734388	0.0411841
ame-miR-3718a	GB55715	0.66055	0.00735042	0.0411841
ame-miR-316	GB51949	0.659896	0.00742956	0.0415469
ame-miR-3786	GB40499	0.659813	0.0074396	0.0415469
ame-miR-989	GB40711	0.658738	0.00757136	0.0422134
ame-miR-316	GB44634	0.658481	0.0076031	0.0423045
gi|323388982|ref|NC_|ref|NC_007075.3|:4427403-4427428:-	GB55357	0.658405	0.00761257	0.0423045
ame-miR-3049-5p	GB44532	0.658293	0.00762647	0.0423126
ame-miR-316	GB54127	0.657476	0.00772835	0.042808
ame-miR-92a	GB45692	0.656451	0.00785775	0.043454
ame-miR-965-5p	GB41675	-0.656181	0.00789208	0.043573
ame-miR-9a	GB42492	0.65591	0.00792672	0.0436933
ame-miR-316	GB49975	-0.655801	0.00794069	0.0436995
ame-miR-210	GB48889	0.655638	0.00796158	0.0437101
ame-miR-3718a	GB44279	0.655494	0.00798013	0.0437101
ame-miR-316	GB47869	0.655396	0.00799274	0.0437101
ame-miR-6012	GB48058	0.655386	0.00799403	0.0437101
ame-miR-210	GB42887	-0.655012	0.00804224	0.0439032
ame-miR-3049-3p	GB49233	0.654893	0.00805772	0.0439172
ame-miR-6044	GB42150	-0.654593	0.00809666	0.0440588
ame-miR-3759	GB47267	-0.654139	0.00815581	0.0443098
ame-miR-6012	GB54551	0.654024	0.00817087	0.0443163
ame-miR-2788	GB43368	-0.653931	0.00818308	0.0443163
ame-miR-316	GB42174	-0.653705	0.00821278	0.0443934
ame-miR-6039	GB55843	0.653624	0.00822341	0.0443934
ame-miR-13b	GB54057	0.652885	0.00832124	0.0448503
ame-miR-307	GB42220	-0.652589	0.00836064	0.0449375
ame-miR-316	GB55601	-0.652485	0.00837452	0.0449375
ame-miR-3759	GB54137	0.652466	0.00837706	0.0449375
ame-miR-6040	GB53589	0.651855	0.00845898	0.0453055
ame-miR-306	GB50694	-0.651102	0.0085608	0.0457787
ame-miR-3718a	GB54226	0.6508	0.00860188	0.0459262
ame-miR-3759	GB48249	-0.650664	0.00862051	0.0459536
ame-miR-3718a	GB40389	0.650514	0.00864097	0.0459905
ame-miR-3718a	GB41523	0.650199	0.00868416	0.0461481
ame-miR-6012	GB44442	0.649973	0.00871535	0.0462417
ame-miR-965-5p	GB55425	-0.649334	0.00880376	0.046638
ame-miR-1	GB41627	0.648792	0.00887919	0.0469644
ame-miR-996	GB53592	-0.64733	0.00908545	0.0479808
ame-miR-92b	GB41466	0.647142	0.00911229	0.0480479
gi|323388984|ref|NC_|ref|NC_007073.3|:76047-76070:+	GB44941	-0.646168	0.00925215	0.0487098
ame-miR-210	GB48143	0.645931	0.00928643	0.0488147
gi|323388982|ref|NC_|ref|NC_007075.3|:4427403-4427428:-	GB50014	-0.645451	0.00935606	0.0491049
ame-miR-278	GB44476	-0.64533	0.00937372	0.0491218
ame-miR-6040	GB48889	0.645084	0.00940974	0.0491831
ame-miR-6012	GB40648	0.645052	0.00941435	0.0491831
ame-miR-10	GB53937	0.64454	0.00948958	0.0494331
gi|323388982|ref|NC_|ref|NC_007075.3|:4427403-4427428:-	GB51792	0.644519	0.00949259	0.0494331
ame-miR-6057	GB51841	-0.64443	0.00950582	0.0494331
ame-miR-3049-5p	GB46378	-0.642754	0.00975539	0.0506536
ame-miR-34	GB41647	0.64228	0.00982698	0.0509282
ame-miR-3049-5p	GB49784	0.642206	0.00983824	0.0509282
ame-miR-34	GB40830	0.641536	0.00994008	0.0513772
ame-miR-3718a	GB46145	0.641376	0.00996455	0.0514255
ame-miR-277	GB52427	-0.641196	0.0099922	0.0514901
ame-miR-210	GB42634	0.640701	0.0100683	0.0517317
ame-miR-252a	GB55820	-0.640606	0.0100829	0.0517317
ame-miR-965-5p	GB45173	-0.640508	0.0100981	0.0517317
ame-miR-965-5p	GB40155	-0.640496	0.0100999	0.0517317
ame-miR-6040	GB41525	-0.640214	0.0101436	0.0518775
ame-miR-316	GB46816	0.640068	0.0101664	0.0519156
ame-miR-3049-5p	GB42052	-0.63991	0.0101908	0.0519501
gi|323388974|ref|NC_|ref|NC_007083.3|:737847-737869:+	GB50397	-0.639828	0.0102037	0.0519501
ame-miR-6012	GB50602	0.639297	0.0102866	0.0522942
ame-miR-6012	GB43095	0.638997	0.0103338	0.0524068
ame-miR-34	GB51863	0.638798	0.0103652	0.0524068
ame-miR-3759	GB41882	-0.638796	0.0103655	0.0524068
ame-miR-6060	GB49799	-0.638765	0.0103704	0.0524068
ame-miR-3718a	GB41466	0.638664	0.0103863	0.0524094
ame-miR-375	GB41520	-0.638474	0.0104164	0.0524832
gi|323388982|ref|NC_|ref|NC_007075.3|:16324200-16324222:-	GB43094	-0.637536	0.0105658	0.053157
ame-miR-6039	GB50683	0.637221	0.0106163	0.0533325
ame-miR-3718a	GB53394	0.637078	0.0106393	0.0533692
ame-miR-3793	GB42073	0.636755	0.0106916	0.0535522
ame-miR-3049-5p	GB55470	0.63632	0.010762	0.0538204
ame-miR-6012	GB41039	-0.636229	0.0107767	0.0538204
ame-miR-965-5p	GB42708	-0.635627	0.010875	0.0541102
ame-miR-3727	GB53147	-0.635611	0.0108776	0.0541102
ame-miR-3786	GB49637	0.635581	0.0108825	0.0541102
ame-miR-3727	GB45500	0.634742	0.0110208	0.0546856
ame-miR-14	GB52046	-0.634368	0.0110828	0.0546856
ame-miR-3793	GB49521	-0.633831	0.0111724	0.0546856
ame-miR-34	GB44917	0.633765	0.0111834	0.0546856
ame-miR-6001-3p	GB55423	-0.633659	0.0112012	0.0546856
ame-miR-3718a	GB49778	0.633603	0.0112105	0.0546856
gi|323388980|ref|NC_|ref|NC_007077.3|:7233187-7233204:+	GB40095	0.633574	0.0112154	0.0546856
gi|323388980|ref|NC_|ref|NC_007077.3|:7232621-7232638:+	GB40095	0.633574	0.0112154	0.0546856
gi|323388980|ref|NC_|ref|NC_007077.3|:7232343-7232360:+	GB40095	0.633574	0.0112154	0.0546856
gi|323388980|ref|NC_|ref|NC_007077.3|:7232902-7232919:+	GB40095	0.633574	0.0112154	0.0546856
gi|323388980|ref|NC_|ref|NC_007077.3|:7232343-7232360:+	GB53220	0.633527	0.0112233	0.0546856
gi|323388980|ref|NC_|ref|NC_007077.3|:7232902-7232919:+	GB53220	0.633527	0.0112233	0.0546856
gi|323388980|ref|NC_|ref|NC_007077.3|:7232621-7232638:+	GB53220	0.633527	0.0112233	0.0546856
gi|323388980|ref|NC_|ref|NC_007077.3|:7233187-7233204:+	GB53220	0.633527	0.0112233	0.0546856
ame-miR-3770	GB41910	-0.633398	0.011245	0.0547129
ame-miR-965-5p	GB41735	-0.631706	0.0115323	0.0560306
ame-miR-965-5p	GB42150	-0.631209	0.0116177	0.0563095
ame-miR-210	GB53955	-0.631179	0.0116228	0.0563095
gi|323388984|ref|NC_|ref|NC_007073.3|:6542071-6542092:-	GB50516	0.630922	0.0116674	0.0564449
gi|323388973|ref|NC_|ref|NC_007084.3|:9924685-9924707:+	GB44183	0.630556	0.0117307	0.0566706
gi|323388984|ref|NC_|ref|NC_007073.3|:6542071-6542092:-	GB47051	0.63024	0.0117858	0.0568562
ame-miR-316	GB44647	0.629956	0.0118353	0.0569969
ame-miR-971	GB52056	0.629846	0.0118545	0.0569969
gi|323388985|ref|NC_|ref|NC_007072.3|:4265138-4265161:+	GB47655	-0.629785	0.0118653	0.0569969
ame-miR-6001-5p	GB55425	0.629401	0.0119328	0.057103
ame-miR-3718a	GB41942	0.629378	0.0119367	0.057103
gi|323388980|ref|NC_|ref|NC_007077.3|:7232621-7232638:+	GB41630	0.629087	0.0119881	0.057103
gi|323388980|ref|NC_|ref|NC_007077.3|:7233187-7233204:+	GB41630	0.629087	0.0119881	0.057103
gi|323388980|ref|NC_|ref|NC_007077.3|:7232343-7232360:+	GB41630	0.629087	0.0119881	0.057103
gi|323388980|ref|NC_|ref|NC_007077.3|:7232902-7232919:+	GB41630	0.629087	0.0119881	0.057103
ame-miR-6046	GB42988	0.628673	0.0120614	0.057372
ame-miR-965-5p	GB42000	-0.628128	0.0121586	0.0577339
ame-miR-6060	GB55797	-0.628056	0.0121715	0.0577339
ame-miR-124	GB54959	0.627311	0.0123053	0.0582872
ame-miR-3049-5p	GB47901	-0.627069	0.0123489	0.0584125
ame-miR-2788	GB41260	0.626454	0.0124605	0.0588584
ame-miR-6060	GB49109	-0.626293	0.0124899	0.0589156
ame-miR-3759	GB44176	-0.626136	0.0125185	0.0589689
ame-miR-210	GB54321	-0.625502	0.0126348	0.0594342
ame-miR-210	GB40744	0.625237	0.0126836	0.0595816
ame-miR-3049-5p	GB55497	0.624939	0.0127388	0.059758
ame-miR-263b	GB48018	0.624805	0.0127636	0.059792
ame-miR-210	GB50870	-0.623847	0.0129422	0.0604663
gi|323388977|ref|NC_|ref|NC_007080.3|:1797927-1797949:+	GB55561	0.623751	0.0129603	0.0604663
ame-miR-278	GB42032	-0.623686	0.0129726	0.0604663
ame-miR-3718a	GB42783	0.623653	0.0129787	0.0604663
gi|323388986|ref|NC_|ref|NC_007071.3|:14937410-14937434:-	GB46283	-0.623486	0.0130101	0.0605298
ame-miR-3049-5p	GB47493	0.623356	0.0130345	0.0605608
ame-miR-124	GB50008	0.623241	0.0130563	0.0605791
ame-miR-92b	GB53166	0.623116	0.0130799	0.0606057
ame-miR-92a	GB44890	0.622851	0.01313	0.0607554
ame-miR-317	GB43584	-0.622407	0.0132144	0.0610629
ame-miR-3718a	GB50425	-0.621868	0.0133176	0.0612055
gi|323388980|ref|NC_|ref|NC_007077.3|:7233187-7233204:+	GB44482	0.621732	0.0133436	0.0612055
gi|323388980|ref|NC_|ref|NC_007077.3|:7232902-7232919:+	GB44482	0.621732	0.0133436	0.0612055
gi|323388980|ref|NC_|ref|NC_007077.3|:7232343-7232360:+	GB44482	0.621732	0.0133436	0.0612055
gi|323388980|ref|NC_|ref|NC_007077.3|:7232621-7232638:+	GB44482	0.621732	0.0133436	0.0612055
ame-miR-14	GB52679	-0.621682	0.0133533	0.0612055
ame-miR-6039	GB50183	0.621162	0.0134534	0.0615816
ame-miR-6001-5p	GB53351	0.620879	0.0135082	0.0617492
ame-miR-1175	GB41812	-0.620526	0.0135768	0.0619795
ame-miR-3718a	GB53479	0.620319	0.0136171	0.0620801
ame-miR-3718a	GB46816	0.619996	0.0136802	0.0622563
ame-miR-981	GB50009	-0.619886	0.0137018	0.0622563
ame-miR-3718a	GB55761	0.619798	0.0137191	0.0622563
ame-miR-14	GB50425	0.619747	0.013729	0.0622563
gi|323388977|ref|NC_|ref|NC_007080.3|:1797927-1797949:+	GB42878	-0.619418	0.0137938	0.0624671
ame-miR-124	GB52278	0.618831	0.0139098	0.0629088
ame-miR-6045	GB45865	-0.618584	0.0139589	0.0630468
gi|323388984|ref|NC_|ref|NC_007073.3|:76047-76070:+	GB53752	-0.618054	0.0140644	0.0634392
ame-miR-3049-3p	GB54355	0.61783	0.0141094	0.0635576
ame-miR-124	GB45406	0.617443	0.014187	0.0638229
gi|323388972|ref|NC_|ref|NC_007085.3|:379513-379535:+	GB40848	-0.617084	0.0142596	0.0640645
ame-miR-6012	GB41818	-0.616813	0.0143144	0.06416
ame-miR-6060	GB42039	-0.616793	0.0143186	0.06416
gi|323388984|ref|NC_|ref|NC_007073.3|:3621080-3621102:-	GB55486	-0.61639	0.0144005	0.0644421
gi|323388983|ref|NC_|ref|NC_007074.3|:4859732-4859755:+	GB50077	-0.616196	0.01444	0.0645339
ame-miR-965-5p	GB41708	-0.616101	0.0144594	0.0645358
ame-miR-316	GB55196	0.615981	0.0144839	0.0645557
ame-miR-316	GB47039	0.615853	0.01451	0.0645557
gi|323388984|ref|NC_|ref|NC_007073.3|:76047-76070:+	GB55438	-0.61574	0.0145333	0.0645557
ame-miR-3049-5p	GB44075	0.615708	0.0145397	0.0645557
ame-miR-278	GB44939	0.615567	0.0145688	0.0646005
ame-miR-316	GB52288	0.615319	0.0146199	0.0646518
ame-miR-124	GB51226	0.615239	0.0146364	0.0646518
ame-miR-981	GB42184	0.615234	0.0146374	0.0646518
gi|323388982|ref|NC_|ref|NC_007075.3|:7500574-7500597:+	GB44423	-0.614036	0.0148861	0.0656165
ame-miR-6039	GB52047	0.613996	0.0148944	0.0656165
ame-miR-3049-5p	GB53776	-0.613601	0.0149772	0.0658958
ame-let-7	GB44581	-0.613216	0.0150583	0.0661669
ame-miR-3718a	GB42233	0.612914	0.015122	0.0663611
ame-miR-6001-3p	GB51287	0.61275	0.0151566	0.0663652
ame-let-7	GB42460	-0.612724	0.0151622	0.0663652
ame-miR-375	GB44453	0.612633	0.0151814	0.0663652
ame-miR-3747a	GB43776	-0.612342	0.0152433	0.0665498
ame-miR-6045	GB41352	0.612223	0.0152688	0.0665758
ame-miR-316	GB46087	0.611959	0.015325	0.0667355
gi|323388977|ref|NC_|ref|NC_007080.3|:1797927-1797949:+	GB48002	-0.610988	0.0155336	0.0675571
ame-miR-1175	GB48795	-0.610876	0.0155579	0.0675683
ame-miR-10	GB46309	-0.610793	0.0155759	0.0675683
gi|323388986|ref|NC_|ref|NC_007071.3|:14937410-14937434:-	GB54570	-0.610545	0.0156296	0.067715
ame-miR-133	GB45019	0.610254	0.0156927	0.0679019
ame-miR-965-5p	GB55480	-0.61004	0.0157394	0.0680173
ame-miR-31a	GB51278	-0.60967	0.0158202	0.06828
ame-miR-316	GB50064	0.609282	0.0159055	0.0684758
ame-miR-3049-5p	GB41628	0.60928	0.0159059	0.0684758
gi|323388982|ref|NC_|ref|NC_007075.3|:16324200-16324222:-	GB40155	-0.609154	0.0159337	0.0684769
ame-miR-3049-5p	GB53815	-0.609035	0.0159599	0.0684769
ame-miR-3049-5p	GB55499	-0.609005	0.0159665	0.0684769
ame-miR-3049-5p	GB41642	0.608269	0.0161295	0.0690887
ame-miR-6045	GB54355	0.607735	0.0162486	0.0695113
ame-miR-219	GB44130	0.60711	0.0163886	0.0700224
ame-miR-316	GB48472	0.606927	0.01643	0.070025
gi|323388984|ref|NC_|ref|NC_007073.3|:6542071-6542092:-	GB45141	0.606925	0.0164304	0.070025
ame-miR-92a	GB55801	0.606406	0.0165478	0.0704365
ame-miR-34	GB45639	-0.606315	0.0165684	0.0704365
gi|323388982|ref|NC_|ref|NC_007075.3|:16324200-16324222:-	GB43091	-0.606203	0.0165939	0.0704567
ame-miR-34	GB51991	-0.606025	0.0166344	0.0705406
ame-miR-375	GB50874	-0.605153	0.0168337	0.0712971
ame-miR-316	GB44163	0.604638	0.0169525	0.0717041
ame-miR-3718a	GB41856	0.604553	0.016972	0.0717041
gi|323388977|ref|NC_|ref|NC_007080.3|:1797927-1797949:+	GB40984	0.604121	0.017072	0.0719645
ame-miR-2796	GB41698	0.604104	0.017076	0.0719645
ame-miR-965-5p	GB43222	-0.60346	0.0172261	0.0725074
ame-miR-3718a	GB53016	0.603244	0.0172768	0.0726309
gi|323388982|ref|NC_|ref|NC_007075.3|:16324200-16324222:-	GB48472	-0.602892	0.0173594	0.0728881
ame-miR-6012	GB55059	0.601711	0.017639	0.0739709
gi|323388973|ref|NC_|ref|NC_007084.3|:7636052-7636074:+	GB55586	0.600971	0.0178158	0.0746202
ame-bantam	GB44935	0.600679	0.017886	0.0747903
ame-miR-989	GB55486	0.600619	0.0179004	0.0747903
ame-miR-210	GB53474	0.600187	0.0180049	0.0751345
ame-miR-3049-5p	GB53125	-0.600009	0.0180478	0.0752213
ame-miR-965-5p	GB51221	-0.599731	0.0181155	0.075387
gi|323388982|ref|NC_|ref|NC_007075.3|:4427403-4427428:-	GB45706	0.599663	0.0181319	0.075387
ame-miR-316	GB48229	0.599371	0.018203	0.0755903
gi|323388985|ref|NC_|ref|NC_007072.3|:4265138-4265161:+	GB40312	0.598867	0.0183265	0.0760101
ame-miR-3718a	GB44197	0.598374	0.0184477	0.0764197
ame-miR-316	GB44279	0.59788	0.0185697	0.0768316
gi|323388984|ref|NC_|ref|NC_007073.3|:6542071-6542092:-	GB40304	0.596858	0.0188242	0.0777899
ame-miR-316	GB49650	0.596557	0.0188997	0.077864
ame-miR-1175	GB48426	-0.596524	0.0189079	0.077864
ame-miR-316	GB48476	0.596506	0.0189125	0.077864
ame-miR-316	GB41430	0.596422	0.0189337	0.077864
gi|323388974|ref|NC_|ref|NC_007083.3|:737847-737869:+	GB40150	-0.596066	0.0190232	0.0781376
ame-miR-316	GB41645	0.595747	0.0191038	0.0783739
ame-miR-3049-5p	GB55378	0.595419	0.0191871	0.0786208
ame-miR-2	GB50672	0.595168	0.0192509	0.0786441
ame-miR-316	GB40847	0.595144	0.019257	0.0786441
ame-miR-316	GB50397	0.595124	0.0192621	0.0786441
ame-miR-92b	GB41335	-0.594684	0.0193744	0.0790076
ame-miR-14	GB53064	-0.594341	0.0194624	0.0792712
ame-miR-316	GB51231	0.593045	0.0197976	0.0805403
ame-miR-279a	GB47977	-0.592757	0.0198726	0.0807487
ame-miR-2788	GB48813	0.592248	0.0200057	0.0811926
ame-miR-6012	GB42728	0.591492	0.0202048	0.0819031
ame-miR-125	GB43181	0.591372	0.0202366	0.081934
ame-miR-14	GB51641	-0.590439	0.0204846	0.0828395
ame-miR-6005-3p	GB49227	-0.590249	0.0205352	0.0829457
ame-miR-316	GB40700	0.589913	0.0206253	0.0832109
ame-miR-2	GB40012	0.589784	0.02066	0.0832519
ame-miR-6001-5p	GB44237	0.589692	0.0206848	0.0832534
ame-miR-3720	GB40061	-0.589469	0.0207449	0.083327
gi|323388986|ref|NC_|ref|NC_007071.3|:4683022-4683045:+	GB43602	-0.589442	0.0207521	0.083327
ame-miR-210	GB53018	0.589227	0.0208102	0.0834618
ame-miR-3049-5p	GB40288	0.588805	0.0209244	0.0838009
ame-miR-277	GB49852	-0.588733	0.0209441	0.0838009
ame-miR-3718a	GB49924	0.58795	0.0211576	0.084556
ame-miR-965-5p	GB53776	0.587506	0.0212795	0.0849431
ame-miR-965-5p	GB54226	-0.586995	0.0214203	0.0854051
ame-miR-210	GB42249	0.586651	0.0215154	0.0856838
ame-miR-210	GB41648	-0.586435	0.0215754	0.0857585
ame-miR-3732	GB53815	-0.586402	0.0215846	0.0857585
gi|323388977|ref|NC_|ref|NC_007080.3|:1797927-1797949:+	GB51658	0.586161	0.0216519	0.0859255
ame-miR-3756	GB46900	0.586037	0.0216862	0.0859469
gi|323388978|ref|NC_|ref|NC_007079.3|:1762825-1762846:-	GB54054	0.585867	0.0217337	0.0859469
ame-miR-6012	GB43191	0.585812	0.0217493	0.0859469
ame-miR-307	GB41610	0.58572	0.0217749	0.0859469
ame-miR-375	GB48999	-0.585689	0.0217837	0.0859469
gi|323388987|ref|NC_|ref|NC_007070.3|:2560885-2560902:+	GB43719	0.585251	0.0219063	0.0863307
ame-miR-375	GB45638	0.584869	0.022014	0.0866142
ame-miR-3049-5p	GB49793	0.584665	0.0220718	0.0866142
gi|323388982|ref|NC_|ref|NC_007075.3|:4427403-4427428:-	GB46031	0.584664	0.0220721	0.0866142
gi|323388984|ref|NC_|ref|NC_007073.3|:76047-76070:+	GB51070	0.584635	0.0220801	0.0866142
ame-miR-316	GB40095	0.584339	0.022164	0.0868431
ame-miR-276	GB55375	-0.583137	0.0225069	0.088085
gi|323388977|ref|NC_|ref|NC_007080.3|:1797927-1797949:+	GB41602	-0.582788	0.0226074	0.0883769
gi|323388980|ref|NC_|ref|NC_007077.3|:7232621-7232638:+	GB48913	0.582173	0.0227849	0.0886631
gi|323388980|ref|NC_|ref|NC_007077.3|:7232902-7232919:+	GB48913	0.582173	0.0227849	0.0886631
gi|323388980|ref|NC_|ref|NC_007077.3|:7232343-7232360:+	GB48913	0.582173	0.0227849	0.0886631
gi|323388980|ref|NC_|ref|NC_007077.3|:7233187-7233204:+	GB48913	0.582173	0.0227849	0.0886631
ame-miR-965-5p	GB41310	-0.581801	0.0228929	0.0888865
ame-miR-14	GB52429	-0.581759	0.0229052	0.0888865
ame-miR-6039	GB42184	0.581705	0.0229207	0.0888865
ame-miR-210	GB49397	0.581597	0.0229523	0.0889074
ame-miR-3727	GB52756	-0.580565	0.0232543	0.0899749
ame-miR-34	GB40112	-0.580279	0.0233388	0.0901992
ame-miR-2796	GB48426	0.579603	0.0235387	0.0908684
ame-miR-6000b	GB41628	0.57945	0.0235844	0.0909415
gi|323388980|ref|NC_|ref|NC_007077.3|:7232621-7232638:+	GB49123	0.579005	0.0237169	0.0910396
gi|323388980|ref|NC_|ref|NC_007077.3|:7232343-7232360:+	GB49123	0.579005	0.0237169	0.0910396
gi|323388980|ref|NC_|ref|NC_007077.3|:7233187-7233204:+	GB49123	0.579005	0.0237169	0.0910396
gi|323388980|ref|NC_|ref|NC_007077.3|:7232902-7232919:+	GB49123	0.579005	0.0237169	0.0910396
ame-miR-71	GB52442	-0.578801	0.0237779	0.0911709
ame-miR-3718a	GB50047	0.578334	0.0239179	0.0916044
ame-miR-316	GB55888	0.578036	0.0240076	0.0918446
ame-miR-31a	GB42977	0.577568	0.0241492	0.0922824
gi|323388984|ref|NC_|ref|NC_007073.3|:76047-76070:+	GB40454	0.577093	0.0242932	0.092634
ame-miR-3049-5p	GB44349	-0.577085	0.0242956	0.092634
ame-miR-306	GB54885	-0.576732	0.0244033	0.0927441
ame-miR-3718a	GB55762	0.576644	0.0244302	0.0927441
ame-miR-6060	GB46576	-0.576634	0.0244333	0.0927441
ame-miR-210	GB49151	0.576632	0.0244336	0.0927441
ame-miR-6040	GB54144	0.576389	0.0245082	0.0929236
ame-miR-278	GB41698	0.575966	0.0246379	0.0929538
gi|323388980|ref|NC_|ref|NC_007077.3|:7233187-7233204:+	GB46694	0.575917	0.0246528	0.0929538
gi|323388980|ref|NC_|ref|NC_007077.3|:7232343-7232360:+	GB46694	0.575917	0.0246528	0.0929538
gi|323388980|ref|NC_|ref|NC_007077.3|:7232621-7232638:+	GB46694	0.575917	0.0246528	0.0929538
gi|323388980|ref|NC_|ref|NC_007077.3|:7232902-7232919:+	GB46694	0.575917	0.0246528	0.0929538
ame-miR-3718a	GB44974	0.575511	0.0247781	0.0932273
ame-miR-278	GB50170	0.57547	0.0247908	0.0932273
gi|323388984|ref|NC_|ref|NC_007073.3|:6542071-6542092:-	GB55403	0.575415	0.0248076	0.0932273
ame-miR-6012	GB49149	0.57523	0.0248649	0.0933396
ame-miR-6040	GB53404	0.574736	0.0250183	0.0938119
ame-miR-14	GB50976	-0.573794	0.0253125	0.0948103
ame-miR-279b	GB47977	0.573557	0.0253871	0.0949851
ame-miR-6045	GB52036	0.573409	0.0254335	0.0950108
ame-miR-3718a	GB44495	0.573358	0.0254498	0.0950108
ame-miR-31a	GB51123	0.573007	0.0255604	0.0953189
ame-miR-3747a	GB47845	0.572819	0.0256198	0.0954359
gi|323388978|ref|NC_|ref|NC_007079.3|:1762825-1762846:-	GB54390	-0.572604	0.025688	0.0955852
ame-miR-316	GB55715	0.572007	0.0258781	0.0961743
gi|323388982|ref|NC_|ref|NC_007075.3|:4427403-4427428:-	GB52151	-0.571929	0.0259029	0.0961743
ame-miR-210	GB41061	0.570903	0.0262322	0.0972909
ame-miR-996	GB40908	-0.570355	0.0264093	0.097841
ame-miR-3759	GB53445	0.570213	0.0264553	0.0978688
ame-miR-100	GB41771	-0.570155	0.0264744	0.0978688
ame-miR-125	GB46275	0.569141	0.026805	0.0989834
ame-miR-263b	GB55463	0.568713	0.0269458	0.0993954
ame-miR-375	GB40944	-0.568607	0.0269805	0.0994156
ame-miR-3049-5p	GB48497	0.568413	0.0270444	0.0994545
gi|323388982|ref|NC_|ref|NC_007075.3|:4427403-4427428:-	GB40647	0.568398	0.0270495	0.0994545
ame-miR-6012	GB48497	-0.568286	0.0270865	0.0994831
ame-miR-316	GB55020	0.567372	0.0273897	0.100443
ame-miR-980	GB44917	-0.56732	0.027407	0.100443
ame-miR-316	GB52595	0.566669	0.0276248	0.101116
gi|323388974|ref|NC_|ref|NC_007083.3|:737847-737869:+	GB45055	-0.566593	0.0276501	0.101116
ame-miR-989	GB44777	0.566316	0.0277432	0.101347
ame-miR-971	GB46332	0.565997	0.0278506	0.101631
ame-miR-281	GB53403	-0.565782	0.0279234	0.101782
gi|323388982|ref|NC_|ref|NC_007075.3|:4427403-4427428:-	GB54303	0.565697	0.027952	0.101782
gi|323388982|ref|NC_|ref|NC_007075.3|:16324200-16324222:-	GB49762	0.565319	0.02808	0.102139
gi|323388984|ref|NC_|ref|NC_007073.3|:6542071-6542092:-	GB55921	0.564985	0.0281936	0.102443
ame-miR-92a	GB46961	0.564571	0.0283349	0.102846
ame-miR-6000b	GB48942	0.564469	0.0283697	0.102863
gi|323388984|ref|NC_|ref|NC_007073.3|:4810221-4810243:-	GB55059	0.564004	0.028529	0.103103
ame-miR-3715	GB43863	0.563949	0.0285482	0.103103
ame-miR-316	GB45511	0.563935	0.0285531	0.103103
ame-miR-315	GB42242	0.563922	0.0285572	0.103103
ame-miR-3718a	GB54818	0.563747	0.0286175	0.103211
ame-miR-92a	GB52999	0.563097	0.0288422	0.103911
ame-miR-3786	GB42829	-0.562967	0.0288873	0.103964
ame-miR-316	GB51615	0.562663	0.0289926	0.104137
ame-miR-3718a	GB52624	0.562637	0.0290017	0.104137
ame-miR-6001-3p	GB40095	0.562564	0.0290274	0.104137
ame-miR-278	GB50362	-0.562102	0.0291884	0.104506
ame-miR-375	GB47052	-0.562093	0.0291915	0.104506
ame-miR-14	GB42249	-0.561796	0.0292954	0.104672
gi|323388978|ref|NC_|ref|NC_007079.3|:1762825-1762846:-	GB43222	0.561785	0.0292994	0.104672
ame-miR-14	GB48999	-0.561287	0.0294743	0.105186
ame-miR-6000a-5p	GB41722	0.560641	0.0297023	0.105889
gi|323388978|ref|NC_|ref|NC_007079.3|:1762825-1762846:-	GB50339	0.560537	0.0297395	0.10591
ame-miR-210	GB42696	-0.560382	0.0297944	0.105935
ame-miR-210	GB49757	-0.560341	0.0298087	0.105935
gi|323388984|ref|NC_|ref|NC_007073.3|:76047-76070:+	GB47747	0.56024	0.0298448	0.105952
ame-miR-6012	GB44959	0.559866	0.0299779	0.106314
ame-miR-6012	GB53155	0.55943	0.0301339	0.106756
ame-miR-3786	GB50362	0.55914	0.0302378	0.107012
ame-miR-210	GB50191	0.558212	0.0305724	0.108084
ame-miR-6047a	GB45023	-0.557937	0.030672	0.108323
ame-miR-316	GB43234	0.557185	0.0309458	0.109062
ame-miR-92a	GB42647	-0.557126	0.0309671	0.109062
ame-miR-14	GB49903	0.557099	0.0309772	0.109062
ame-miR-965-3p	GB55032	0.556965	0.0310261	0.109121
ame-miR-3793	GB50447	-0.556756	0.0311029	0.109278
ame-miR-3727	GB40006	0.556666	0.0311357	0.10928
ame-miR-2944	GB45281	0.556437	0.0312197	0.109462
ame-miR-3477	GB55901	0.555369	0.0316145	0.110732
ame-miR-6012	GB46581	0.555056	0.0317308	0.111022
gi|323388984|ref|NC_|ref|NC_007073.3|:6542071-6542092:-	GB49754	-0.554971	0.0317626	0.111022
ame-miR-6001-3p	GB40847	0.554789	0.0318305	0.111145
ame-miR-375	GB42551	-0.554312	0.0320089	0.111368
ame-miR-3049-5p	GB50406	0.554273	0.0320233	0.111368
gi|323388986|ref|NC_|ref|NC_007071.3|:4683022-4683045:+	GB44101	-0.554249	0.0320324	0.111368
ame-miR-2765-3p	GB50222	-0.554208	0.0320479	0.111368
ame-miR-316	GB53790	0.554181	0.0320579	0.111368
ame-miR-92c	GB44960	0.553412	0.0323473	0.112258
ame-miR-6038	GB43468	-0.553235	0.0324144	0.112376
gi|323388985|ref|NC_|ref|NC_007072.3|:4265138-4265161:+	GB49380	0.552667	0.0326297	0.113008
ame-miR-3049-5p	GB49239	0.552347	0.0327513	0.113313
ame-miR-316	GB50301	0.552049	0.0328652	0.113443
ame-miR-3718a	GB55307	0.551992	0.032887	0.113443
ame-miR-3049-5p	GB49233	0.551988	0.0328887	0.113443
ame-miR-6065	GB42608	-0.551605	0.0330351	0.113832
gi|323388984|ref|NC_|ref|NC_007073.3|:76047-76070:+	GB44350	-0.55135	0.0331332	0.114055
ame-miR-3770	GB41129	-0.551236	0.033177	0.11409
ame-miR-3718a	GB52046	0.551106	0.0332269	0.114146
ame-miR-3770	GB45558	-0.551016	0.0332617	0.11415
ame-miR-980	GB46506	0.550585	0.0334284	0.114607
ame-miR-14	GB49755	-0.550046	0.0336373	0.115175
ame-miR-14	GB41070	0.549983	0.0336618	0.115175
ame-miR-14	GB44225	0.549789	0.0337375	0.115283
ame-miR-3791	GB55601	-0.549729	0.0337611	0.115283
ame-miR-6000b	GB50156	0.549153	0.0339862	0.115935
ame-miR-278	GB40304	0.548935	0.0340715	0.116109
ame-miR-316	GB53100	0.548708	0.0341609	0.116298
ame-miR-305	GB48249	0.548264	0.0343357	0.116749
ame-miR-6001-5p	GB40312	0.54802	0.0344325	0.116749
gi|323388982|ref|NC_|ref|NC_007075.3|:4427403-4427428:-	GB47617	-0.547992	0.0344436	0.116749
ame-miR-316	GB54643	0.547991	0.034444	0.116749
ame-miR-71	GB46489	0.547938	0.0344651	0.116749
ame-miR-6065	GB42146	-0.547776	0.034529	0.116819
ame-miR-iab-4	GB46847	-0.547712	0.0345544	0.116819
ame-miR-965-5p	GB44197	-0.54736	0.0346946	0.117176
ame-miR-3793	GB42249	0.547153	0.0347769	0.117317
ame-miR-34	GB52688	-0.547081	0.0348054	0.117317
ame-miR-3477	GB48748	-0.54662	0.0349898	0.117742
ame-miR-14	GB44726	-0.546593	0.0350006	0.117742
ame-miR-125	GB49444	-0.546329	0.0351068	0.117982
gi|323388986|ref|NC_|ref|NC_007071.3|:4683022-4683045:+	GB49799	-0.545975	0.0352489	0.118343
ame-miR-6045	GB47741	-0.545032	0.0356303	0.119506
ame-miR-965-5p	GB49526	-0.544531	0.0358341	0.120071
ame-miR-316	GB40231	0.544063	0.0360254	0.120593
ame-miR-71	GB52021	-0.54359	0.0362196	0.121102
gi|323388986|ref|NC_|ref|NC_007071.3|:4683022-4683045:+	GB53205	-0.54352	0.0362486	0.121102
ame-miR-316	GB55855	0.543347	0.0363195	0.121219
ame-miR-11	GB49283	0.541647	0.0370248	0.123413
ame-miR-3718a	GB40611	-0.541589	0.0370493	0.123413
ame-miR-3718a	GB47717	0.541418	0.0371208	0.123448
ame-miR-92c	GB55599	0.54139	0.0371325	0.123448
ame-miR-375	GB55495	-0.540698	0.037423	0.124293
ame-miR-6047a	GB53166	0.540322	0.0375818	0.124698
ame-miR-3049-3p	GB40061	0.538463	0.0383737	0.127042
gi|323388982|ref|NC_|ref|NC_007075.3|:5782749-5782771:-	GB50633	0.538362	0.0384168	0.127042
gi|323388982|ref|NC_|ref|NC_007075.3|:7628277-7628299:+	GB50633	0.538362	0.0384168	0.127042
gi|323388984|ref|NC_|ref|NC_007073.3|:6542071-6542092:-	GB41628	0.538314	0.0384377	0.127042
gi|323388982|ref|NC_|ref|NC_007075.3|:16324200-16324222:-	GB42966	0.538058	0.0385478	0.127283
ame-miR-14	GB54355	-0.537804	0.0386573	0.12752
gi|323388984|ref|NC_|ref|NC_007073.3|:6542071-6542092:-	GB43094	0.537653	0.0387224	0.127611
ame-miR-6060	GB44196	-0.537058	0.0389803	0.128337
gi|323388984|ref|NC_|ref|NC_007073.3|:76047-76070:+	GB49420	0.536167	0.0393686	0.12949
gi|323388977|ref|NC_|ref|NC_007080.3|:1797927-1797949:+	GB46842	0.535925	0.0394747	0.12965
ame-miR-6012	GB53835	0.535882	0.0394934	0.12965
gi|323388980|ref|NC_|ref|NC_007077.3|:9824662-9824684:+	GB55547	0.535794	0.039532	0.129651
ame-miR-3049-5p	GB40225	0.535608	0.0396136	0.129794
ame-miR-316	GB51612	0.535518	0.0396531	0.129798
ame-miR-14	GB50874	-0.534848	0.0399488	0.13064
ame-miR-3049-5p	GB48391	0.534648	0.0400374	0.130804
ame-miR-6000b	GB55406	0.534158	0.040255	0.131389
gi|323388984|ref|NC_|ref|NC_007073.3|:76047-76070:+	GB46953	0.533888	0.0403751	0.131655
gi|323388980|ref|NC_|ref|NC_007077.3|:7232343-7232360:+	GB50734	0.533332	0.0406234	0.131958
gi|323388980|ref|NC_|ref|NC_007077.3|:7233187-7233204:+	GB50734	0.533332	0.0406234	0.131958
gi|323388980|ref|NC_|ref|NC_007077.3|:7232902-7232919:+	GB50734	0.533332	0.0406234	0.131958
gi|323388980|ref|NC_|ref|NC_007077.3|:7232621-7232638:+	GB50734	0.533332	0.0406234	0.131958
ame-miR-965-5p	GB50425	0.53265	0.0409296	0.132826
ame-miR-3718a	GB55760	0.532289	0.0410926	0.133228
ame-miR-92a	GB47941	0.532173	0.0411451	0.133271
gi|323388984|ref|NC_|ref|NC_007073.3|:76047-76070:+	GB44974	-0.532064	0.0411944	0.133304
ame-miR-6044	GB45841	-0.531882	0.0412766	0.133366
ame-miR-3718a	GB52289	0.531848	0.0412921	0.133366
ame-miR-124	GB40109	-0.530821	0.0417597	0.134748
ame-miR-306	GB45220	0.530014	0.0421297	0.135813
ame-miR-307	GB54045	-0.529556	0.0423408	0.136365
gi|323388984|ref|NC_|ref|NC_007073.3|:6542071-6542092:-	GB40657	0.529469	0.042381	0.136365
ame-miR-87	GB55646	0.529302	0.0424583	0.136485
ame-miR-14	GB40764	-0.52909	0.0425562	0.13667
gi|323388984|ref|NC_|ref|NC_007073.3|:76047-76070:+	GB54500	0.528656	0.0427581	0.137189
ame-miR-279b	GB42984	0.528432	0.0428621	0.137305
ame-miR-3732	GB43368	0.52839	0.0428816	0.137305
ame-miR-929	GB53239	-0.528318	0.0429153	0.137305
ame-miR-965-5p	GB52948	-0.527337	0.043375	0.138645
ame-miR-133	GB44099	0.526991	0.0435378	0.139035
ame-miR-6012	GB47493	-0.526232	0.0438965	0.139926
gi|323388984|ref|NC_|ref|NC_007073.3|:6542071-6542092:-	GB42146	0.526227	0.043899	0.139926
ame-miR-6039	GB50038	0.525773	0.0441148	0.14041
ame-miR-92a	GB48052	0.525733	0.0441337	0.14041
ame-miR-3759	GB42249	0.525594	0.0442002	0.140491
ame-miR-3049-5p	GB55843	0.52409	0.0449213	0.142649
ame-miR-133	GB47267	0.523807	0.0450581	0.14295
ame-miR-92b	GB43337	0.52359	0.0451632	0.14315
ame-miR-14	GB45141	-0.523366	0.0452717	0.14336
gi|323388980|ref|NC_|ref|NC_007077.3|:9824662-9824684:+	GB49755	0.523192	0.0453562	0.143494
ame-miR-375	GB55378	-0.523091	0.0454056	0.143517
ame-miR-2796	GB43467	0.522974	0.0454624	0.143563
ame-miR-13a	GB40614	0.52269	0.0456008	0.143867
ame-miR-279b	GB49110	0.522556	0.0456663	0.14394
gi|323388976|ref|NC_|ref|NC_007081.3|:8673122-8673143:-	GB43584	0.522298	0.045792	0.144203
ame-miR-307	GB50048	0.521971	0.0459523	0.144433
gi|323388980|ref|NC_|ref|NC_007077.3|:9824662-9824684:+	GB54818	0.521832	0.0460206	0.144433
ame-miR-965-5p	GB55429	-0.521812	0.0460308	0.144433
gi|323388981|ref|NC_|ref|NC_007076.3|:9095994-9096017:-	GB54981	0.521803	0.0460351	0.144433
gi|323388977|ref|NC_|ref|NC_007080.3|:1797927-1797949:+	GB40626	-0.521701	0.0460849	0.144456
gi|323388984|ref|NC_|ref|NC_007073.3|:6542071-6542092:-	GB45213	0.521093	0.046385	0.145232
ame-miR-14	GB55929	-0.521	0.0464306	0.145232
ame-miR-14	GB47932	-0.520894	0.0464832	0.145232
ame-miR-3049-5p	GB54356	0.520838	0.0465109	0.145232
ame-miR-316	GB40389	0.520767	0.0465461	0.145232
ame-miR-278	GB44078	-0.520653	0.0466024	0.145275
ame-miR-14	GB43712	-0.520476	0.0466904	0.145416
ame-miR-307	GB49525	0.520256	0.0467997	0.145578
ame-miR-92c	GB46174	0.520199	0.046828	0.145578
gi|323388974|ref|NC_|ref|NC_007083.3|:7528225-7528248:+	GB45638	0.520059	0.046898	0.145662
gi|323388978|ref|NC_|ref|NC_007079.3|:1762825-1762846:-	GB41711	-0.518777	0.0475397	0.14752
gi|323388982|ref|NC_|ref|NC_007075.3|:16324200-16324222:-	GB48230	0.518513	0.0476726	0.147798
gi|323388977|ref|NC_|ref|NC_007080.3|:1797927-1797949:+	GB53349	0.518276	0.047792	0.147954
ame-miR-14	GB42073	-0.518181	0.0478401	0.147954
ame-miR-6012	GB45039	-0.518155	0.0478533	0.147954
ame-miR-2796	GB42249	0.517822	0.0480217	0.148213
gi|323388982|ref|NC_|ref|NC_007075.3|:7500574-7500597:+	GB53446	0.517817	0.0480242	0.148213
ame-miR-14	GB48229	-0.517348	0.0482624	0.148813
ame-miR-6039	GB42604	0.517095	0.0483912	0.149075
ame-miR-3732	GB45459	0.516614	0.0486373	0.149697
ame-miR-3718a	GB50633	0.516001	0.0489514	0.150478
ame-miR-318	GB41783	-0.515947	0.0489793	0.150478
gi|323388984|ref|NC_|ref|NC_007073.3|:3621080-3621102:-	GB43160	-0.515514	0.0492021	0.151026
ame-miR-3049-5p	GB50405	0.515143	0.0493941	0.151338
ame-miR-6065	GB50105	-0.515096	0.0494185	0.151338
ame-miR-3782	GB46564	-0.514983	0.049477	0.151338
ame-miR-306	GB41425	-0.514974	0.0494818	0.151338
gi|323388979|ref|NC_|ref|NC_007078.3|:6159844-6159866:+	GB54634	-0.514783	0.0495808	0.151504
ame-miR-996	GB44035	-0.51462	0.0496655	0.151627
ame-miR-14	GB42032	0.514406	0.0497768	0.15183
ame-miR-2944	GB43736	-0.514298	0.0498328	0.151858
ame-miR-317	GB54123	0.514217	0.0498753	0.151858
gi|323388982|ref|NC_|ref|NC_007075.3|:7500574-7500597:+	GB43220	-0.514013	0.0499813	0.152045
gi|323388976|ref|NC_|ref|NC_007081.3|:8673122-8673143:-	GB51530	0.513664	0.050164	0.152464
ame-miR-279c	GB53616	0.51343	0.0502866	0.152701
ame-miR-252a	GB40690	-0.512858	0.0505873	0.153477
gi|323388984|ref|NC_|ref|NC_007073.3|:6542071-6542092:-	GB53798	0.512472	0.050791	0.153957
gi|323388984|ref|NC_|ref|NC_007073.3|:76047-76070:+	GB52758	-0.512264	0.0509008	0.154075
ame-miR-316	GB50000	0.512227	0.0509202	0.154075
ame-miR-278	GB51694	-0.512008	0.0510364	0.154289
ame-miR-3782	GB42860	0.511098	0.0515205	0.155614
ame-miR-3049-5p	GB42148	0.51048	0.0518512	0.156474
ame-miR-210	GB53644	0.510239	0.0519804	0.156725
ame-let-7	GB48967	-0.509781	0.052227	0.157257
ame-miR-6067	GB45715	-0.509739	0.0522495	0.157257
ame-miR-31a	GB51037	-0.509402	0.0524316	0.157666
ame-miR-6046	GB50469	0.509067	0.0526129	0.157992
ame-miR-3715	GB48452	-0.50903	0.052633	0.157992
ame-miR-3770	GB46902	0.508477	0.0529335	0.158754
ame-miR-100	GB50777	-0.508189	0.0530903	0.159084
gi|323388984|ref|NC_|ref|NC_007073.3|:6542071-6542092:-	GB52600	0.507808	0.0532986	0.159567
ame-miR-278	GB44202	-0.507486	0.0534754	0.159956
ame-miR-3785	GB46309	-0.50738	0.0535335	0.159989
ame-miR-34	GB41740	0.506964	0.0537624	0.160532
ame-miR-3049-5p	GB55527	0.506645	0.0539381	0.160915
gi|323388977|ref|NC_|ref|NC_007080.3|:1797927-1797949:+	GB54625	-0.506418	0.0540635	0.161148
ame-miR-316	GB55760	0.506136	0.0542193	0.16133
gi|323388977|ref|NC_|ref|NC_007080.3|:1797927-1797949:+	GB52438	-0.506136	0.0542195	0.16133
gi|323388984|ref|NC_|ref|NC_007073.3|:76047-76070:+	GB51684	0.505823	0.0543934	0.161706
ame-miR-3791	GB55224	0.505516	0.0545639	0.161882
ame-miR-6001-3p	GB41000	0.505414	0.0546209	0.161882
ame-miR-6046	GB50586	-0.505404	0.0546265	0.161882
ame-miR-14	GB50545	-0.505374	0.054643	0.161882
ame-miR-6045	GB42410	0.505288	0.054691	0.161883
gi|323388984|ref|NC_|ref|NC_007073.3|:4810221-4810243:-	GB53012	0.50463	0.055059	0.162705
ame-miR-14	GB50942	-0.504621	0.0550642	0.162705
ame-miR-316	GB44118	0.504247	0.0552738	0.163182
ame-miR-14	GB43225	-0.504094	0.0553598	0.163295
ame-miR-210	GB55276	-0.503848	0.0554986	0.163562
ame-miR-2796	GB44787	0.503723	0.055569	0.163628
ame-miR-980	GB41609	-0.503277	0.0558213	0.164165
ame-miR-6065	GB48061	0.503074	0.0559358	0.164165
ame-miR-31a	GB50334	0.503063	0.0559424	0.164165
ame-miR-31a	GB47615	-0.503059	0.0559445	0.164165
ame-miR-375	GB47267	-0.50294	0.0560123	0.164222
ame-miR-6060	GB53404	-0.502813	0.0560843	0.164229
gi|323388978|ref|NC_|ref|NC_007079.3|:1762825-1762846:-	GB55029	0.502766	0.0561111	0.164229
ame-miR-3049-3p	GB42926	-0.502161	0.0564553	0.165094
ame-miR-92a	GB41414	0.501438	0.056869	0.166161
gi|323388984|ref|NC_|ref|NC_007073.3|:76047-76070:+	GB40309	0.501267	0.0569672	0.166186
gi|323388982|ref|NC_|ref|NC_007075.3|:4427403-4427428:-	GB40151	-0.501253	0.0569754	0.166186
ame-miR-2765-3p	GB53274	0.500628	0.0573352	0.167093
gi|323388984|ref|NC_|ref|NC_007073.3|:6542071-6542092:-	GB46589	-0.500383	0.0574772	0.167363
ame-miR-316	GB53461	0.499548	0.0579615	0.168614
ame-miR-6001-3p	GB47568	0.499472	0.0580058	0.168614
ame-miR-210	GB42994	0.498781	0.0584091	0.169641
ame-miR-317	GB41167	-0.498427	0.0586165	0.170098
ame-miR-277	GB51056	0.498062	0.0588307	0.170574
ame-miR-31a	GB55482	-0.497616	0.0590935	0.171136
ame-miR-316	GB42560	0.497562	0.0591253	0.171136
gi|323388986|ref|NC_|ref|NC_007071.3|:4683022-4683045:+	GB42286	-0.497466	0.0591824	0.171156
ame-miR-1	GB41441	-0.497203	0.0593375	0.171459
ame-miR-29b	GB49084	0.497046	0.0594305	0.171582
ame-miR-210	GB41520	0.496519	0.0597437	0.17234
gi|323388985|ref|NC_|ref|NC_007072.3|:4265138-4265161:+	GB50228	-0.496182	0.0599443	0.172772
ame-miR-971	GB51120	0.496096	0.0599958	0.172774
ame-miR-210	GB41675	0.495863	0.0601346	0.173027
ame-miR-1	GB44419	-0.495031	0.0606333	0.174314
ame-miR-6060	GB44583	-0.494778	0.060786	0.174606
ame-miR-316	GB50524	0.493175	0.0617568	0.177245
ame-miR-3786	GB44046	0.492941	0.0618997	0.177505
ame-miR-92c	GB48600	-0.492702	0.0620456	0.177597
ame-miR-316	GB53960	-0.492663	0.0620697	0.177597
ame-miR-11	GB43778	-0.49253	0.0621509	0.177597
ame-miR-2944	GB44663	0.492475	0.0621847	0.177597
ame-miR-316	GB50376	0.492352	0.0622603	0.177597
ame-miR-14	GB45733	-0.492333	0.062272	0.177597
gi|323388977|ref|NC_|ref|NC_007080.3|:1797927-1797949:+	GB47654	-0.492291	0.0622974	0.177597
gi|323388986|ref|NC_|ref|NC_007071.3|:4683022-4683045:+	GB47425	-0.492044	0.0624488	0.177817
gi|323388986|ref|NC_|ref|NC_007071.3|:4683022-4683045:+	GB41282	-0.491995	0.0624791	0.177817
gi|323388978|ref|NC_|ref|NC_007079.3|:1762825-1762846:-	GB46877	-0.491671	0.0626785	0.17808
gi|323388976|ref|NC_|ref|NC_007081.3|:8673122-8673143:-	GB46091	0.49165	0.0626917	0.17808
ame-miR-210	GB44130	0.4915	0.0627839	0.17808
ame-miR-3049-5p	GB42485	-0.491489	0.0627907	0.17808
ame-miR-6000b	GB47007	0.49142	0.0628332	0.17808
ame-miR-965-5p	GB41146	0.491265	0.0629289	0.178203
ame-miR-316	GB49778	0.491156	0.0629961	0.178244
ame-miR-3793	GB50101	0.490935	0.0631331	0.178348
ame-miR-34	GB52555	-0.490928	0.0631376	0.178348
gi|323388982|ref|NC_|ref|NC_007075.3|:7500574-7500597:+	GB48743	0.490208	0.0635842	0.179461
ame-miR-14	GB47592	0.489804	0.0638362	0.179891
ame-miR-210	GB40868	-0.489794	0.0638426	0.179891
ame-miR-276	GB43953	-0.489621	0.0639507	0.180047
ame-miR-3747a	GB52717	-0.489439	0.0640645	0.180218
ame-miR-3782	GB52659	0.48858	0.0646037	0.181584
ame-miR-3782	GB44320	-0.488353	0.0647465	0.181817
ame-miR-6060	GB44462	0.488279	0.0647934	0.181817
ame-miR-3049-5p	GB41334	-0.488054	0.0649352	0.182065
ame-miR-3049-3p	GB46816	0.487782	0.0651073	0.182397
ame-miR-2788	GB40109	-0.486419	0.0659749	0.184524
ame-miR-14	GB45459	-0.486418	0.0659751	0.184524
gi|323388982|ref|NC_|ref|NC_007075.3|:15584822-15584844:-	GB46296	0.486008	0.0662381	0.185107
gi|323388984|ref|NC_|ref|NC_007073.3|:6542071-6542092:-	GB54362	0.485668	0.0664564	0.185565
ame-miR-210	GB52467	0.48552	0.066551	0.185677
ame-miR-6046	GB55755	-0.485404	0.0666258	0.185733
ame-miR-6001-3p	GB55576	0.485226	0.0667408	0.185756
gi|323388977|ref|NC_|ref|NC_007080.3|:1797927-1797949:+	GB46178	0.485222	0.0667434	0.185756
ame-miR-3049-5p	GB47737	0.484587	0.0671531	0.186744
ame-miR-375	GB40134	-0.484274	0.067356	0.187155
ame-miR-3791	GB44726	0.484111	0.0674624	0.187298
ame-miR-3049-3p	GB49979	0.483917	0.0675884	0.187494
ame-miR-3782	GB43228	-0.483786	0.0676738	0.187578
ame-miR-14	GB50229	-0.483331	0.0679703	0.188247
ame-miR-6000a-5p	GB50048	0.483099	0.0681222	0.188514
ame-miR-14	GB47036	-0.482881	0.0682649	0.188755
gi|323388982|ref|NC_|ref|NC_007075.3|:4427403-4427428:-	GB43820	0.481943	0.0688816	0.190306
ame-miR-316	GB47332	-0.481568	0.0691288	0.190779
ame-miR-14	GB45009	-0.481513	0.0691651	0.190779
gi|323388984|ref|NC_|ref|NC_007073.3|:4810221-4810243:-	GB50236	-0.481309	0.0693	0.190996
gi|323388980|ref|NC_|ref|NC_007077.3|:7232343-7232360:+	GB55617	-0.480871	0.0695909	0.191178
gi|323388980|ref|NC_|ref|NC_007077.3|:7232902-7232919:+	GB55617	-0.480871	0.0695909	0.191178
gi|323388980|ref|NC_|ref|NC_007077.3|:7232621-7232638:+	GB55617	-0.480871	0.0695909	0.191178
gi|323388980|ref|NC_|ref|NC_007077.3|:7233187-7233204:+	GB55617	-0.480871	0.0695909	0.191178
ame-miR-6012	GB42184	0.480629	0.0697517	0.191361
gi|323388982|ref|NC_|ref|NC_007075.3|:16324200-16324222:-	GB45052	-0.480549	0.0698051	0.191361
ame-miR-318	GB40161	0.4805	0.0698379	0.191361
ame-miR-92c	GB50138	-0.480352	0.0699361	0.191361
gi|323388974|ref|NC_|ref|NC_007083.3|:7528225-7528248:+	GB55485	0.480349	0.0699386	0.191361
ame-miR-316	GB44276	0.480201	0.0700368	0.191475
ame-miR-210	GB45534	-0.480105	0.070101	0.191497
ame-miR-281	GB50101	-0.479811	0.0702976	0.19188
ame-miR-316	GB52429	0.479479	0.07052	0.192332
ame-miR-92a	GB41630	0.479043	0.0708127	0.192889
gi|323388982|ref|NC_|ref|NC_007075.3|:16324200-16324222:-	GB42508	-0.479007	0.0708374	0.192889
ame-miR-3786	GB50357	0.478071	0.071469	0.194376
ame-miR-3049-5p	GB46431	0.478028	0.071498	0.194376
ame-miR-375	GB41695	-0.477739	0.0716942	0.194754
ame-miR-3049-3p	GB50545	0.477081	0.0721416	0.195813
ame-miR-3477	GB44337	0.476808	0.0723279	0.196148
gi|323388972|ref|NC_|ref|NC_007085.3|:379513-379535:+	GB46339	0.476701	0.0724015	0.196148
ame-miR-263b	GB48997	0.47661	0.0724633	0.196148
ame-miR-317	GB52704	0.476506	0.0725348	0.196148
ame-miR-3718a	GB53404	0.476479	0.0725534	0.196148
ame-miR-3049-3p	GB50222	0.476055	0.0728436	0.196661
ame-miR-92c	GB48115	-0.476022	0.0728666	0.196661
ame-miR-375	GB54137	-0.475949	0.0729166	0.196661
ame-miR-282	GB48269	-0.47568	0.0731015	0.196979
ame-miR-6046	GB53404	-0.475597	0.0731585	0.196979
ame-miR-965-5p	GB49793	-0.475525	0.0732082	0.196979
ame-miR-316	GB43468	0.475267	0.0733863	0.197302
ame-miR-3785	GB49519	0.475059	0.0735303	0.197533
ame-miR-3718a	GB44196	0.474711	0.0737707	0.198015
ame-miR-263a	GB44113	-0.474631	0.0738263	0.198015
ame-miR-14	GB55473	0.474438	0.0739603	0.198218
gi|323388982|ref|NC_|ref|NC_007075.3|:4427403-4427428:-	GB55481	0.474018	0.0742525	0.198845
ame-miR-6012	GB40521	0.473882	0.0743472	0.198942
ame-miR-14	GB40519	-0.473189	0.0748307	0.200025
ame-miR-6012	GB52508	0.473091	0.0748997	0.200025
ame-miR-3747a	GB51117	-0.472981	0.0749766	0.200025
ame-miR-6012	GB47991	-0.472965	0.0749875	0.200025
ame-miR-6001-3p	GB52956	0.472269	0.0754765	0.200905
ame-miR-2788	GB53463	0.472246	0.0754927	0.200905
ame-miR-263a	GB52800	-0.472244	0.0754943	0.200905
ame-miR-3049-3p	GB45509	0.472007	0.0756612	0.201191
ame-miR-305	GB43638	0.471728	0.0758583	0.201558
ame-miR-6044	GB52281	-0.471628	0.0759296	0.20159
ame-miR-3727	GB55403	0.470677	0.0766041	0.203222
ame-miR-14	GB48002	-0.47054	0.0767019	0.203323
ame-miR-316	GB54239	0.469974	0.0771054	0.204059
ame-miR-6012	GB42556	-0.469926	0.0771399	0.204059
ame-miR-210	GB46673	0.469846	0.0771975	0.204059
gi|323388984|ref|NC_|ref|NC_007073.3|:3621080-3621102:-	GB49108	-0.469815	0.0772198	0.204059
ame-miR-3786	GB46378	0.469667	0.0773252	0.204179
gi|323388976|ref|NC_|ref|NC_007081.3|:8673122-8673143:-	GB50969	0.469546	0.077412	0.20425
ame-miR-6045	GB42691	-0.469349	0.0775535	0.204465
gi|323388976|ref|NC_|ref|NC_007081.3|:8673122-8673143:-	GB43500	0.468847	0.0779147	0.205258
ame-miR-1175	GB40935	-0.468397	0.0782392	0.20591
ame-miR-316	GB43239	0.468336	0.0782832	0.20591
ame-miR-965-5p	GB43220	-0.467568	0.07884	0.207214
gi|323388982|ref|NC_|ref|NC_007075.3|:4427403-4427428:-	GB41077	0.466954	0.0792869	0.208198
ame-miR-3718a	GB40722	-0.466865	0.0793522	0.208198
ame-miR-92a	GB48517	0.466802	0.079398	0.208198
ame-miR-34	GB52356	0.46508	0.0806628	0.211351
ame-miR-971	GB50821	0.46478	0.0808849	0.21177
gi|323388984|ref|NC_|ref|NC_007073.3|:6542071-6542092:-	GB53815	-0.464588	0.0810267	0.211978
ame-miR-316	GB51622	0.464375	0.0811846	0.212173
ame-miR-306	GB44469	0.464297	0.0812423	0.212173
ame-miR-275	GB50567	0.464235	0.0812885	0.212173
gi|323388984|ref|NC_|ref|NC_007073.3|:6542071-6542092:-	GB44116	0.463667	0.0817112	0.212979
ame-miR-981	GB42198	0.463652	0.0817223	0.212979
ame-miR-3791	GB45886	-0.463438	0.0818818	0.21308
ame-miR-14	GB43937	0.463432	0.0818863	0.21308
ame-miR-34	GB43882	-0.463217	0.0820473	0.213336
ame-miR-3743	GB43604	0.463002	0.0822078	0.213589
ame-miR-92c	GB50867	0.46277	0.0823819	0.213878
gi|323388974|ref|NC_|ref|NC_007083.3|:737847-737869:+	GB52072	0.462237	0.082782	0.214231
gi|323388984|ref|NC_|ref|NC_007073.3|:6542071-6542092:-	GB41824	0.462214	0.0827994	0.214231
ame-miR-3718a	GB41786	0.462213	0.0828005	0.214231
ame-miR-965-5p	GB50048	-0.462179	0.0828259	0.214231
ame-miR-193	GB45217	0.46217	0.0828327	0.214231
ame-miR-375	GB49233	-0.461732	0.083163	0.214922
gi|323388982|ref|NC_|ref|NC_007075.3|:15584822-15584844:-	GB45005	0.461631	0.0832393	0.214956
ame-miR-6039	GB55489	0.461415	0.0834023	0.215213
gi|323388980|ref|NC_|ref|NC_007077.3|:9824662-9824684:+	GB41967	-0.461258	0.0835209	0.215356
ame-miR-965-5p	GB41334	0.460984	0.0837284	0.215727
ame-miR-6060	GB48983	-0.46073	0.0839217	0.215839
ame-miR-14	GB44075	-0.460678	0.0839607	0.215839
ame-miR-965-5p	GB55601	0.460677	0.0839619	0.215839
gi|323388982|ref|NC_|ref|NC_007075.3|:7500574-7500597:+	GB45774	-0.460145	0.084367	0.216716
gi|323388978|ref|NC_|ref|NC_007079.3|:1762825-1762846:-	GB42199	0.460004	0.0844746	0.216788
ame-miR-3715	GB49650	-0.459941	0.0845223	0.216788
ame-miR-14	GB49233	-0.459481	0.0848739	0.217525
ame-miR-316	GB43225	0.459239	0.0850597	0.217567
gi|323388982|ref|NC_|ref|NC_007075.3|:16324200-16324222:-	GB41772	-0.459221	0.0850736	0.217567
gi|323388982|ref|NC_|ref|NC_007075.3|:15584822-15584844:-	GB43221	0.45921	0.0850821	0.217567
ame-miR-1175	GB44007	-0.458617	0.0855374	0.218567
ame-miR-278	GB51732	-0.458021	0.0859973	0.219577
ame-miR-281	GB51483	0.457614	0.0863125	0.220217
gi|323388982|ref|NC_|ref|NC_007075.3|:16324200-16324222:-	GB43015	-0.456958	0.0868219	0.22135
ame-miR-6000a-5p	GB49493	0.455952	0.0876073	0.223185
ame-miR-375	GB52925	-0.454984	0.088368	0.22494
ame-miR-3782	GB52803	0.454907	0.0884284	0.22494
ame-miR-306	GB42279	-0.454557	0.0887051	0.225475
gi|323388982|ref|NC_|ref|NC_007075.3|:15584822-15584844:-	GB54163	0.454359	0.0888609	0.225703
ame-miR-190	GB51332	-0.45413	0.0890427	0.225996
ame-miR-263b	GB54371	-0.453922	0.0892078	0.226246
gi|323388977|ref|NC_|ref|NC_007080.3|:1797927-1797949:+	GB40535	0.453702	0.0893824	0.22652
gi|323388982|ref|NC_|ref|NC_007075.3|:16324200-16324222:-	GB49119	0.453588	0.0894723	0.226579
ame-miR-6046	GB50023	0.453366	0.0896493	0.22672
ame-miR-3786	GB52577	-0.453351	0.0896614	0.22672
ame-miR-210	GB45140	0.45295	0.0899811	0.227359
ame-miR-14	GB41786	-0.452816	0.090088	0.22746
ame-miR-34	GB44276	-0.452592	0.0902671	0.227744
ame-miR-219	GB48272	0.451792	0.0909087	0.22913
ame-miR-2944	GB45044	0.451739	0.0909512	0.22913
gi|323388984|ref|NC_|ref|NC_007073.3|:76047-76070:+	GB51723	0.450306	0.0921087	0.231874
ame-miR-6046	GB44101	-0.449941	0.0924057	0.232435
ame-miR-14	GB43266	-0.449727	0.0925797	0.232435
gi|323388984|ref|NC_|ref|NC_007073.3|:3621080-3621102:-	GB41224	0.449704	0.092598	0.232435
gi|323388976|ref|NC_|ref|NC_007081.3|:8673122-8673143:-	GB54226	0.449677	0.0926199	0.232435
ame-miR-317	GB55281	0.44957	0.0927078	0.232435
ame-miR-7	GB45496	0.449528	0.0927416	0.232435
ame-miR-3049-5p	GB54294	0.448732	0.0933927	0.233894
ame-miR-29b	GB43391	-0.448196	0.0938323	0.234822
ame-miR-190	GB52249	0.447607	0.0943174	0.235863
ame-miR-14	GB46124	-0.447375	0.0945089	0.236168
ame-miR-6046	GB44315	-0.446887	0.0949132	0.237004
ame-miR-6065	GB51005	-0.446777	0.095004	0.237057
gi|323388982|ref|NC_|ref|NC_007075.3|:15584822-15584844:-	GB48160	0.446504	0.0952307	0.237448
ame-miR-193	GB42233	0.44607	0.0955917	0.238066
gi|323388984|ref|NC_|ref|NC_007073.3|:6542071-6542092:-	GB45284	-0.445946	0.0956952	0.238066
ame-miR-184	GB53458	0.445828	0.0957934	0.238066
gi|323388982|ref|NC_|ref|NC_007075.3|:15584822-15584844:-	GB51370	0.445787	0.0958277	0.238066
ame-miR-34	GB46596	0.445786	0.0958284	0.238066
ame-miR-3727	GB52151	-0.445478	0.0960854	0.23853
ame-miR-6046	GB54738	-0.444814	0.0966421	0.239453
gi|323388982|ref|NC_|ref|NC_007075.3|:4427403-4427428:-	GB43486	-0.444714	0.0967259	0.239453
ame-miR-6060	GB43053	0.444648	0.0967815	0.239453
ame-miR-6012	GB47768	-0.444571	0.0968455	0.239453
ame-miR-6045	GB51645	0.444531	0.0968791	0.239453
ame-miR-3049-5p	GB53013	0.444531	0.0968795	0.239453
ame-miR-6038	GB45377	0.444236	0.0971277	0.239892
ame-miR-316	GB53801	0.44365	0.0976224	0.240918
ame-miR-278	GB53086	0.443576	0.0976847	0.240918
ame-miR-6012	GB50382	0.443342	0.0978829	0.241073
ame-miR-34	GB50295	-0.443334	0.0978894	0.241073
gi|319965820|ref|NC_|nw_003378199.1|:118805-118827:-	GB48175	0.442813	0.0983315	0.241987
ame-miR-307	GB41287	0.442655	0.098466	0.242142
ame-miR-316	GB44197	0.442147	0.0988987	0.243031
ame-miR-92c	GB42139	-0.441525	0.0994304	0.244161
ame-miR-3049-5p	GB43911	0.441218	0.0996932	0.244603
gi|323388982|ref|NC_|ref|NC_007075.3|:15584822-15584844:-	GB41344	0.441097	0.099797	0.244603
ame-miR-316	GB48655	0.440959	0.0999154	0.244603
ame-miR-3732	GB47737	0.440953	0.0999208	0.244603
ame-miR-3770	GB43093	0.440896	0.0999702	0.244603
gi|323388982|ref|NC_|ref|NC_007075.3|:16324200-16324222:-	GB53962	-0.4408	0.100053	0.244629
ame-miR-318	GB41423	0.440603	0.100222	0.244862
ame-miR-375	GB45140	-0.440522	0.100292	0.244862
ame-miR-34	GB55646	0.440413	0.100386	0.244915
gi|323388984|ref|NC_|ref|NC_007073.3|:6542071-6542092:-	GB43446	0.43986	0.100863	0.245904
ame-miR-278	GB44935	0.439276	0.101369	0.246959
ame-miR-3791	GB52162	-0.438987	0.10162	0.247395
ame-miR-281	GB54500	0.438781	0.1018	0.247604
gi|323388980|ref|NC_|ref|NC_007077.3|:9302657-9302676:-	GB49281	-0.438721	0.101852	0.247604
ame-miR-6046	GB47319	-0.438091	0.102401	0.248761
ame-miR-3049-3p	GB41726	0.437991	0.102488	0.248796
ame-miR-6060	GB46694	-0.437781	0.102672	0.249007
ame-miR-750	GB45207	0.437724	0.102722	0.249007
ame-miR-3049-3p	GB40611	-0.43676	0.103569	0.250882
ame-miR-3743	GB48159	0.436233	0.104034	0.251829
ame-miR-6046	GB52442	-0.436131	0.104125	0.251869
ame-miR-3718a	GB53960	-0.435512	0.104673	0.253016
ame-miR-980	GB50000	-0.435035	0.105097	0.253859
ame-miR-6000b	GB42350	0.434248	0.105799	0.255374
ame-miR-11	GB42679	0.433223	0.106719	0.257411
ame-miR-3727	GB49084	0.433119	0.106812	0.257453
ame-miR-993	GB41440	-0.432489	0.10738	0.258326
ame-miR-3786	GB45135	0.432416	0.107446	0.258326
ame-miR-6046	GB44976	-0.43234	0.107515	0.258326
ame-miR-219	GB46050	0.431859	0.107951	0.258326
ame-miR-3049-5p	GB45247	0.431843	0.107965	0.258326
ame-miR-31a	GB46453	0.431773	0.108028	0.258326
gi|323388980|ref|NC_|ref|NC_007077.3|:7232621-7232638:+	GB47737	0.431751	0.108049	0.258326
gi|323388980|ref|NC_|ref|NC_007077.3|:7232343-7232360:+	GB47737	0.431751	0.108049	0.258326
gi|323388980|ref|NC_|ref|NC_007077.3|:7232902-7232919:+	GB47737	0.431751	0.108049	0.258326
gi|323388980|ref|NC_|ref|NC_007077.3|:7233187-7233204:+	GB47737	0.431751	0.108049	0.258326
ame-miR-263a	GB51534	-0.431714	0.108082	0.258326
ame-miR-92c	GB50964	0.431668	0.108124	0.258326
ame-miR-34	GB49845	-0.431627	0.108161	0.258326
ame-miR-92c	GB43719	0.431225	0.108527	0.259017
ame-miR-316	GB52289	0.430691	0.109013	0.259933
ame-miR-282	GB50482	0.430636	0.109063	0.259933
ame-miR-210	GB51758	0.43031	0.109361	0.26046
ame-miR-210	GB55489	0.429628	0.109987	0.261767
gi|323388984|ref|NC_|ref|NC_007073.3|:76047-76070:+	GB55646	-0.429032	0.110535	0.262888
ame-miR-6060	GB41659	-0.428868	0.110686	0.263063
ame-miR-6060	GB44014	-0.428318	0.111195	0.263909
ame-let-7	GB55506	0.428315	0.111197	0.263909
ame-miR-124	GB50874	0.427818	0.111658	0.264817
ame-miR-71	GB44739	0.427625	0.111837	0.264937
ame-miR-281	GB53835	-0.427596	0.111864	0.264937
ame-miR-3782	GB40699	0.426099	0.113262	0.268061
ame-miR-3747a	GB47513	-0.426009	0.113346	0.268073
gi|323388976|ref|NC_|ref|NC_007081.3|:8673122-8673143:-	GB48521	0.425918	0.113432	0.26809
gi|323388987|ref|NC_|ref|NC_007070.3|:1183784-1183805:+	GB47243	-0.425721	0.113616	0.268339
ame-miR-316	GB48272	0.425146	0.114158	0.269432
ame-miR-278	GB47939	0.424939	0.114353	0.269642
ame-miR-14	GB49548	-0.424883	0.114406	0.269642
gi|323388978|ref|NC_|ref|NC_007079.3|:1762825-1762846:-	GB54532	0.424635	0.11464	0.270008
ame-miR-6001-5p	GB50000	-0.424145	0.115104	0.270832
gi|323388985|ref|NC_|ref|NC_007072.3|:4265138-4265161:+	GB40712	-0.424097	0.115149	0.270832
gi|323388982|ref|NC_|ref|NC_007075.3|:4427403-4427428:-	GB41740	0.423964	0.115276	0.270942
ame-miR-92a	GB40341	0.423745	0.115484	0.271243
ame-miR-6005-3p	GB42615	0.423411	0.115801	0.271801
ame-miR-7	GB51647	0.422737	0.116444	0.273122
ame-miR-316	GB53748	0.42265	0.116527	0.273128
ame-miR-34	GB43611	-0.422446	0.116723	0.273399
ame-miR-279b	GB41205	-0.422022	0.117129	0.273883
ame-miR-14	GB47742	0.421994	0.117156	0.273883
ame-miR-184	GB55492	0.421978	0.117171	0.273883
ame-miR-3049-5p	GB51620	-0.421818	0.117325	0.274053
ame-miR-14	GB56012	0.421251	0.117871	0.274985
ame-miR-14	GB52266	-0.421235	0.117886	0.274985
ame-miR-993	GB50994	-0.420961	0.11815	0.275347
ame-miR-965-5p	GB51107	0.420826	0.118281	0.275347
gi|323388984|ref|NC_|ref|NC_007073.3|:6542071-6542092:-	GB49397	0.42081	0.118296	0.275347
ame-miR-3049-5p	GB48143	0.420739	0.118365	0.275347
ame-miR-2	GB43617	0.420099	0.118984	0.276599
ame-miR-14	GB46091	-0.419619	0.119451	0.277494
ame-miR-14	GB55285	-0.419112	0.119944	0.278378
ame-miR-92a	GB53366	0.41894	0.120112	0.278378
gi|323388980|ref|NC_|ref|NC_007077.3|:7232343-7232360:+	GB43820	0.418725	0.120322	0.278378
gi|323388980|ref|NC_|ref|NC_007077.3|:7232621-7232638:+	GB43820	0.418725	0.120322	0.278378
gi|323388980|ref|NC_|ref|NC_007077.3|:7233187-7233204:+	GB43820	0.418725	0.120322	0.278378
gi|323388980|ref|NC_|ref|NC_007077.3|:7232902-7232919:+	GB43820	0.418725	0.120322	0.278378
ame-miR-6047b	GB40069	0.418437	0.120604	0.27884
gi|323388982|ref|NC_|ref|NC_007075.3|:15584822-15584844:-	GB44279	0.418324	0.120715	0.278906
ame-miR-190	GB48382	0.418154	0.120881	0.279102
ame-miR-6047b	GB40312	0.41792	0.121111	0.279235
gi|323388980|ref|NC_|ref|NC_007077.3|:9824662-9824684:+	GB52758	-0.41787	0.12116	0.279235
gi|323388982|ref|NC_|ref|NC_007075.3|:7500574-7500597:+	GB45157	-0.417844	0.121185	0.279235
gi|323388982|ref|NC_|ref|NC_007075.3|:7500574-7500597:+	GB47712	-0.417728	0.1213	0.27931
ame-miR-14	GB55512	0.417617	0.121408	0.27937
ame-miR-124	GB45017	0.417358	0.121664	0.279769
gi|323388976|ref|NC_|ref|NC_007081.3|:8673122-8673143:-	GB51612	0.417264	0.121756	0.279792
ame-miR-3718a	GB54906	0.41708	0.121937	0.279978
ame-miR-92c	GB52758	-0.417015	0.122001	0.279978
ame-miR-6046	GB45927	0.416924	0.122091	0.279995
ame-miR-6046	GB48192	-0.416711	0.122302	0.28029
ame-miR-6051	GB55348	-0.416033	0.122973	0.281638
ame-miR-6039	GB43223	-0.415776	0.123228	0.282032
ame-miR-14	GB45017	-0.415198	0.123803	0.282968
ame-miR-3049-3p	GB49730	0.415198	0.123804	0.282968
ame-miR-3747a	GB54972	-0.414442	0.124559	0.284414
ame-miR-3727	GB46721	0.414397	0.124604	0.284414
ame-miR-278	GB40906	-0.413953	0.125049	0.285239
gi|323388982|ref|NC_|ref|NC_007075.3|:7500574-7500597:+	GB40694	-0.413765	0.125237	0.285407
ame-miR-210	GB42527	-0.413712	0.125291	0.285407
gi|323388984|ref|NC_|ref|NC_007073.3|:4810221-4810243:-	GB54775	0.413629	0.125374	0.285407
ame-miR-14	GB42592	-0.413363	0.125643	0.285826
gi|323388982|ref|NC_|ref|NC_007075.3|:16324200-16324222:-	GB55312	-0.413169	0.125838	0.28602
ame-miR-6051	GB43004	-0.413111	0.125896	0.28602
ame-miR-375	GB42073	-0.412699	0.126312	0.286725
ame-miR-6000a-5p	GB40457	-0.412637	0.126375	0.286725
ame-miR-317	GB55911	0.41218	0.126837	0.287582
gi|323388984|ref|NC_|ref|NC_007073.3|:6542071-6542092:-	GB53362	0.412088	0.126931	0.287602
gi|323388977|ref|NC_|ref|NC_007080.3|:1797927-1797949:+	GB43814	-0.411769	0.127254	0.288143
ame-miR-124	GB54783	-0.411357	0.127673	0.288901
ame-miR-316	GB53493	0.411119	0.127916	0.289257
ame-miR-6046	GB48024	-0.410777	0.128265	0.289672
ame-miR-133	GB47476	0.410772	0.12827	0.289672
gi|323388984|ref|NC_|ref|NC_007073.3|:76047-76070:+	GB42604	-0.41036	0.128691	0.290431
gi|323388980|ref|NC_|ref|NC_007077.3|:9824662-9824684:+	GB55184	0.408977	0.130112	0.293236
ame-miR-3732	GB50084	-0.408962	0.130127	0.293236
ame-miR-6046	GB53205	-0.408898	0.130193	0.293236
ame-miR-980	GB55392	-0.40873	0.130367	0.293373
ame-miR-282	GB52025	0.40865	0.13045	0.293373
gi|323388977|ref|NC_|ref|NC_007080.3|:8170012-8170033:+	GB43123	0.408454	0.130652	0.293373
ame-miR-3049-5p	GB53458	0.408423	0.130684	0.293373
ame-miR-316	GB48232	0.408422	0.130685	0.293373
ame-miR-3743	GB44651	-0.408251	0.130862	0.293576
ame-miR-10	GB43812	-0.408001	0.131121	0.293963
ame-miR-3049-5p	GB54358	-0.407317	0.131832	0.295362
ame-miR-278	GB47669	0.406242	0.132953	0.297679
ame-miR-14	GB50795	-0.406002	0.133204	0.298045
ame-miR-210	GB51401	0.405883	0.133329	0.298127
ame-miR-3049-3p	GB49282	0.405791	0.133425	0.298147
ame-miR-14	GB40521	-0.405655	0.133569	0.298272
ame-miR-14	GB44145	-0.405441	0.133793	0.298576
gi|323388984|ref|NC_|ref|NC_007073.3|:76047-76070:+	GB53299	0.405037	0.134219	0.29933
ame-miR-3049-5p	GB47060	0.404862	0.134403	0.299544
gi|323388982|ref|NC_|ref|NC_007075.3|:15584822-15584844:-	GB53445	0.404649	0.134627	0.299847
gi|323388982|ref|NC_|ref|NC_007075.3|:15584822-15584844:-	GB53512	0.404559	0.134722	0.299862
ame-miR-3793	GB41647	-0.404374	0.134918	0.300102
ame-miR-92c	GB44676	-0.403984	0.13533	0.300706
ame-miR-6039	GB44044	0.40395	0.135366	0.300706
ame-miR-3049-5p	GB44101	-0.402982	0.136395	0.302739
gi|323388980|ref|NC_|ref|NC_007077.3|:9302657-9302676:-	GB49146	-0.402921	0.136459	0.302739
ame-miR-3049-5p	GB44121	0.402599	0.136803	0.303304
ame-miR-316	GB48743	0.402513	0.136895	0.303308
ame-miR-210	GB48769	-0.40235	0.137068	0.303456
ame-miR-3049-5p	GB54181	0.402284	0.13714	0.303456
ame-miR-92a	GB53445	0.4021	0.137336	0.303692
gi|323388984|ref|NC_|ref|NC_007073.3|:6542071-6542092:-	GB51384	0.401689	0.137776	0.304469
ame-miR-31a	GB45982	-0.401011	0.138505	0.30588
ame-miR-6000b	GB50526	0.400152	0.139431	0.307726
ame-miR-6046	GB42167	-0.399962	0.139636	0.307874
ame-miR-3049-5p	GB48788	0.399847	0.139761	0.307874
ame-miR-3718a	GB53353	0.399838	0.13977	0.307874
ame-miR-92c	GB51790	-0.399688	0.139933	0.308034
ame-miR-3791	GB45092	0.399544	0.140089	0.308179
gi|323388983|ref|NC_|ref|NC_007074.3|:4859732-4859755:+	GB48983	-0.399204	0.140458	0.30879
ame-miR-263a	GB43282	0.399079	0.140594	0.308889
ame-miR-317	GB50741	-0.3987	0.141006	0.309595
ame-miR-3718a	GB52090	0.398096	0.141665	0.31084
gi|323388982|ref|NC_|ref|NC_007075.3|:15584822-15584844:-	GB55757	0.397848	0.141936	0.311235
ame-miR-6046	GB44276	-0.39711	0.142745	0.312756
ame-miR-2944	GB51851	-0.397047	0.142814	0.312756
ame-miR-282	GB42172	0.396941	0.14293	0.312809
ame-miR-iab-4	GB48450	0.396378	0.14355	0.313928
ame-miR-6060	GB41061	-0.396309	0.143626	0.313928
ame-miR-6047b	GB42326	-0.394421	0.145719	0.318158
ame-miR-316	GB55245	0.394394	0.145748	0.318158
ame-miR-6043	GB50236	0.394079	0.146099	0.318682
ame-miR-2	GB49895	0.394011	0.146176	0.318682
ame-miR-3770	GB51254	-0.393898	0.146302	0.318753
ame-miR-14	GB55610	-0.393676	0.146549	0.319086
gi|323388980|ref|NC_|ref|NC_007077.3|:9302657-9302676:-	GB40271	-0.393341	0.146925	0.319699
gi|323388982|ref|NC_|ref|NC_007075.3|:16324200-16324222:-	GB43095	-0.392962	0.147349	0.320419
ame-miR-317	GB55241	0.392868	0.147455	0.320444
gi|323388982|ref|NC_|ref|NC_007075.3|:15584822-15584844:-	GB53799	-0.392654	0.147695	0.32076
ame-miR-184	GB45172	0.39222	0.148182	0.321614
ame-miR-6012	GB42410	-0.391887	0.148558	0.322223
ame-miR-14	GB48889	-0.391734	0.148731	0.322269
gi|323388984|ref|NC_|ref|NC_007073.3|:6542071-6542092:-	GB44616	0.391701	0.148769	0.322269
ame-miR-317	GB51642	0.391326	0.149192	0.32298
ame-miR-124	GB49996	0.390714	0.149885	0.324275
ame-miR-3743	GB50262	-0.390057	0.150632	0.325684
ame-miR-3786	GB55619	-0.389705	0.151033	0.326342
ame-miR-193	GB45640	-0.389298	0.151498	0.327139
ame-miR-6045	GB49900	0.389199	0.151611	0.327175
gi|323388978|ref|NC_|ref|NC_007079.3|:1762825-1762846:-	GB55323	0.38903	0.151805	0.327309
ame-miR-6012	GB53809	-0.388923	0.151926	0.327309
ame-miR-1	GB48417	-0.388833	0.15203	0.327309
gi|323388984|ref|NC_|ref|NC_007073.3|:6542071-6542092:-	GB45958	0.388809	0.152057	0.327309
ame-miR-3786	GB45181	-0.388239	0.152712	0.328252
gi|323388982|ref|NC_|ref|NC_007075.3|:15584822-15584844:-	GB45644	0.388193	0.152765	0.328252
ame-miR-210	GB49696	-0.388175	0.152785	0.328252
ame-miR-980	GB55285	-0.387785	0.153233	0.329006
ame-miR-3732	GB52701	0.387143	0.153974	0.330388
ame-miR-307	GB42152	0.386759	0.154418	0.331128
ame-miR-6046	GB52508	-0.386677	0.154513	0.331128
gi|323388982|ref|NC_|ref|NC_007075.3|:15584822-15584844:-	GB45051	0.386006	0.155292	0.332587
ame-miR-14	GB50360	-0.385749	0.15559	0.332852
ame-miR-210	GB53815	0.385731	0.155612	0.332852
ame-miR-14	GB44634	-0.38529	0.156125	0.33374
ame-miR-6051	GB42000	-0.384304	0.157277	0.335699
ame-miR-6060	GB47742	-0.384286	0.157298	0.335699
ame-miR-3747a	GB50009	0.384253	0.157337	0.335699
ame-miR-6037	GB54358	0.384164	0.157442	0.335711
gi|323388982|ref|NC_|ref|NC_007075.3|:16324200-16324222:-	GB55017	0.383558	0.158153	0.336783
ame-miR-932	GB54355	0.383493	0.15823	0.336783
ame-miR-989	GB49069	0.383483	0.158242	0.336783
ame-miR-3049-5p	GB45658	0.383394	0.158346	0.336795
gi|323388982|ref|NC_|ref|NC_007075.3|:15584822-15584844:-	GB48002	0.383138	0.158648	0.337064
ame-miR-6046	GB46128	-0.383119	0.158671	0.337064
ame-miR-6046	GB41945	-0.382836	0.159004	0.337561
ame-miR-124	GB55808	0.382593	0.159292	0.337961
ame-miR-6001-3p	GB44254	0.38235	0.159579	0.338358
ame-miR-3049-5p	GB49548	0.382203	0.159753	0.338517
ame-miR-6005-5p	GB46697	0.38188	0.160136	0.338888
gi|323388977|ref|NC_|ref|NC_007080.3|:1797927-1797949:+	GB46970	0.381874	0.160142	0.338888
ame-miR-989	GB50237	-0.381803	0.160227	0.338888
ame-miR-980	GB51204	0.381397	0.160709	0.339696
gi|323388972|ref|NC_|ref|NC_007085.3|:379513-379535:+	GB50406	0.38106	0.161109	0.34033
ame-miR-316	GB42326	-0.380858	0.16135	0.340629
ame-let-7	GB44448	0.380685	0.161556	0.340852
ame-miR-3049-5p	GB44134	-0.379784	0.162634	0.342912
ame-miR-6046	GB53790	-0.379383	0.163115	0.343598
gi|323388982|ref|NC_|ref|NC_007075.3|:15584822-15584844:-	GB42327	0.379344	0.163161	0.343598
gi|323388986|ref|NC_|ref|NC_007071.3|:4683022-4683045:+	GB53318	-0.378733	0.163896	0.344932
ame-miR-7	GB42380	0.378573	0.164088	0.345123
gi|323388984|ref|NC_|ref|NC_007073.3|:76047-76070:+	GB55489	-0.378385	0.164316	0.345275
ame-miR-3791	GB48162	0.378345	0.164364	0.345275
gi|323388977|ref|NC_|ref|NC_007080.3|:8170012-8170033:+	GB51258	0.378219	0.164516	0.345381
gi|323388982|ref|NC_|ref|NC_007075.3|:16324200-16324222:-	GB53018	-0.37797	0.164816	0.345799
ame-miR-92c	GB41698	0.377835	0.16498	0.345929
ame-miR-989	GB48983	-0.377015	0.165974	0.347799
gi|323388984|ref|NC_|ref|NC_007073.3|:6542071-6542092:-	GB45335	-0.376849	0.166175	0.348007
ame-miR-7	GB45017	-0.376719	0.166333	0.348123
gi|323388982|ref|NC_|ref|NC_007075.3|:7500574-7500597:+	GB46366	0.376369	0.166759	0.348799
gi|323388982|ref|NC_|ref|NC_007075.3|:16324200-16324222:-	GB48464	0.375587	0.167715	0.350481
gi|323388984|ref|NC_|ref|NC_007073.3|:6542071-6542092:-	GB52756	0.375521	0.167794	0.350481
ame-miR-282	GB46589	-0.375457	0.167872	0.350481
ame-miR-1	GB50607	0.375173	0.168221	0.350868
gi|323388983|ref|NC_|ref|NC_007074.3|:4859732-4859755:+	GB49227	0.375138	0.168264	0.350868
ame-miR-965-3p	GB40211	-0.375011	0.168419	0.350976
ame-miR-3786	GB40716	-0.374149	0.169478	0.352967
ame-miR-6046	GB44330	0.373992	0.169672	0.353155
ame-miR-3782	GB44336	-0.373696	0.170037	0.353697
ame-miR-2944	GB53717	0.37354	0.170229	0.353882
ame-miR-3786	GB52762	0.372745	0.171213	0.355709
ame-miR-210	GB50506	0.371874	0.172295	0.357552
ame-miR-14	GB45645	-0.371784	0.172407	0.357552
ame-miR-6046	GB55007	-0.371777	0.172416	0.357552
ame-miR-92c	GB46132	-0.371592	0.172646	0.357812
ame-miR-282	GB44225	-0.371389	0.1729	0.358119
ame-miR-34	GB45927	0.371106	0.173252	0.358414
gi|323388984|ref|NC_|ref|NC_007073.3|:6542071-6542092:-	GB54145	-0.371106	0.173253	0.358414
ame-miR-6000a-5p	GB53512	-0.370639	0.173836	0.358928
ame-miR-14	GB52956	-0.37051	0.173999	0.358928
ame-miR-31a	GB40030	0.370504	0.174005	0.358928
ame-miR-34	GB50101	0.370486	0.174028	0.358928
ame-miR-34	GB50877	-0.370442	0.174083	0.358928
ame-miR-279b	GB40054	0.370401	0.174134	0.358928
ame-miR-6043	GB49754	0.369886	0.174781	0.360043
ame-miR-34	GB47214	-0.369757	0.174943	0.360157
ame-miR-14	GB43202	-0.369341	0.175467	0.360928
ame-miR-14	GB55668	0.369291	0.175529	0.360928
ame-miR-3785	GB45729	0.369059	0.175822	0.361311
ame-miR-6000b	GB46378	-0.368834	0.176106	0.361676
gi|323388974|ref|NC_|ref|NC_007083.3|:7528225-7528248:+	GB43092	-0.368099	0.177035	0.363366
ame-miR-316	GB47224	0.367982	0.177183	0.363451
ame-miR-3770	GB43234	-0.367771	0.177452	0.363782
ame-miR-3049-5p	GB45052	0.36768	0.177567	0.363798
ame-miR-282	GB52915	0.367546	0.177737	0.363855
ame-miR-279c	GB45875	0.36749	0.177809	0.363855
gi|323388977|ref|NC_|ref|NC_007080.3|:8170012-8170033:+	GB52743	0.367137	0.178257	0.364333
ame-miR-210	GB41736	0.36702	0.178406	0.364333
ame-miR-14	GB42942	-0.366975	0.178463	0.364333
ame-miR-275	GB44998	0.366893	0.178567	0.364333
ame-miR-133	GB43140	0.366847	0.178626	0.364333
ame-let-7	GB43412	-0.366757	0.178741	0.364333
ame-miR-92c	GB41708	0.366717	0.178792	0.364333
gi|323388982|ref|NC_|ref|NC_007075.3|:16324200-16324222:-	GB55669	-0.366598	0.178945	0.364426
gi|323388982|ref|NC_|ref|NC_007075.3|:7500574-7500597:+	GB53394	-0.366196	0.179458	0.365251
gi|323388974|ref|NC_|ref|NC_007083.3|:7528225-7528248:+	GB55704	-0.366038	0.17966	0.365445
ame-miR-316	GB41011	0.365855	0.179893	0.365701
ame-miR-3791	GB44387	0.365618	0.180198	0.366101
ame-miR-375	GB44121	-0.364613	0.181489	0.36841
gi|323388982|ref|NC_|ref|NC_007075.3|:15584822-15584844:-	GB44090	0.364565	0.181551	0.36841
gi|319965820|ref|NC_|nw_003378199.1|:118805-118827:-	GB52768	0.364252	0.181954	0.369008
gi|323388982|ref|NC_|ref|NC_007075.3|:16324200-16324222:-	GB50013	-0.36394	0.182356	0.369603
ame-miR-6060	GB42505	-0.36372	0.182641	0.36974
ame-miR-3049-3p	GB43087	0.363719	0.182641	0.36974
ame-miR-2	GB42666	0.363199	0.183316	0.370884
ame-miR-971	GB47844	0.363048	0.183512	0.37106
gi|323388984|ref|NC_|ref|NC_007073.3|:76047-76070:+	GB44476	-0.362866	0.183747	0.371315
ame-miR-6012	GB44330	-0.362669	0.184003	0.371331
ame-miR-317	GB54251	-0.362643	0.184037	0.371331
gi|323388986|ref|NC_|ref|NC_007071.3|:14937410-14937434:-	GB40856	-0.362584	0.184114	0.371331
ame-miR-277	GB52048	-0.362524	0.184192	0.371331
gi|323388977|ref|NC_|ref|NC_007080.3|:8170012-8170033:+	GB50232	0.362397	0.184356	0.371443
gi|323388984|ref|NC_|ref|NC_007073.3|:6542071-6542092:-	GB45140	0.362041	0.184821	0.372159
ame-miR-193	GB55801	0.361638	0.185346	0.37282
ame-miR-193	GB50904	-0.361569	0.185436	0.37282
ame-miR-6046	GB40868	0.361537	0.185478	0.37282
ame-miR-279b	GB54294	-0.361204	0.185913	0.373276
ame-miR-3049-5p	GB48001	0.361195	0.185925	0.373276
ame-miR-210	GB43971	-0.360986	0.186199	0.373406
ame-miR-184	GB54316	0.360947	0.18625	0.373406
ame-miR-316	GB46697	-0.360837	0.186393	0.373406
ame-miR-3715	GB47889	0.36081	0.186428	0.373406
gi|323388974|ref|NC_|ref|NC_007083.3|:7528225-7528248:+	GB45850	-0.360406	0.186959	0.374249
ame-miR-184	GB48913	-0.360229	0.187192	0.374474
ame-miR-281	GB49500	0.360127	0.187325	0.374474
gi|323388984|ref|NC_|ref|NC_007073.3|:6542071-6542092:-	GB44157	-0.360069	0.187402	0.374474
ame-miR-275	GB40733	0.359975	0.187526	0.3745
ame-miR-307	GB41464	0.359607	0.18801	0.375247
gi|323388984|ref|NC_|ref|NC_007073.3|:76047-76070:+	GB46132	-0.359514	0.188132	0.37527
ame-miR-375	GB47215	-0.359048	0.188747	0.375924
ame-miR-92c	GB50118	-0.359045	0.188751	0.375924
ame-miR-3049-5p	GB46570	0.358973	0.188847	0.375924
ame-miR-263a	GB52056	0.358931	0.188902	0.375924
ame-miR-6047b	GB52620	0.358719	0.189182	0.376262
ame-miR-6046	GB46694	-0.358609	0.189327	0.376331
ame-miR-6000a-5p	GB47714	0.358407	0.189596	0.376644
ame-miR-14	GB52655	-0.358056	0.190061	0.377348
ame-miR-193	GB44172	0.357721	0.190506	0.377862
gi|323388982|ref|NC_|ref|NC_007075.3|:15584822-15584844:-	GB51645	0.357694	0.190542	0.377862
ame-miR-34	GB52048	-0.357522	0.190771	0.377926
ame-miR-3049-5p	GB55924	-0.357502	0.190796	0.377926
ame-miR-3718a	GB45439	-0.357328	0.191028	0.377986
ame-miR-375	GB44254	-0.357312	0.191049	0.377986
gi|323388982|ref|NC_|ref|NC_007075.3|:7500574-7500597:+	GB50257	-0.357115	0.191312	0.378263
ame-miR-307	GB44293	0.357019	0.19144	0.378263
ame-miR-124	GB41373	-0.356957	0.191523	0.378263
ame-bantam	GB47483	0.356703	0.191861	0.378581
ame-miR-34	GB51344	-0.35667	0.191906	0.378581
gi|323388982|ref|NC_|ref|NC_007075.3|:7500574-7500597:+	GB50011	0.356299	0.192401	0.379255
ame-miR-375	GB55030	0.356247	0.192471	0.379255
ame-miR-184	GB47734	0.356036	0.192754	0.379424
ame-miR-3770	GB54030	-0.356016	0.19278	0.379424
gi|323388977|ref|NC_|ref|NC_007080.3|:1797927-1797949:+	GB55151	0.355916	0.192915	0.379469
ame-miR-6060	GB55757	-0.355549	0.193407	0.380217
ame-miR-6045	GB43643	0.355181	0.1939	0.380967
ame-miR-14	GB55287	-0.354969	0.194185	0.381307
ame-miR-6046	GB48159	-0.354842	0.194356	0.381423
ame-miR-6012	GB44174	-0.354656	0.194607	0.381695
ame-miR-252b	GB53167	-0.35444	0.194898	0.382046
ame-miR-3747a	GB49754	-0.353749	0.195832	0.383454
ame-miR-3747a	GB41945	-0.353734	0.195852	0.383454
ame-miR-3782	GB46119	-0.353658	0.195955	0.383454
ame-miR-2944	GB47994	0.353089	0.196725	0.384519
ame-miR-14	GB50207	-0.353089	0.196725	0.384519
ame-miR-6045	GB42673	-0.352316	0.197776	0.386351
ame-miR-275	GB42984	0.351487	0.198907	0.388336
ame-miR-6046	GB55196	-0.351242	0.199241	0.388767
ame-miR-281	GB44998	-0.351069	0.199479	0.389007
ame-miR-6000b	GB50425	-0.350748	0.199919	0.389548
ame-miR-31a	GB46609	0.350699	0.199985	0.389548
gi|323388982|ref|NC_|ref|NC_007075.3|:7500574-7500597:+	GB55425	-0.350517	0.200235	0.38978
ame-miR-6047b	GB46948	0.35044	0.200341	0.38978
ame-miR-14	GB40700	-0.350361	0.200449	0.38978
ame-miR-6046	GB44192	0.35027	0.200575	0.389803
ame-miR-375	GB55775	-0.350111	0.200792	0.390003
ame-miR-6046	GB50864	-0.349637	0.201445	0.390962
ame-miR-14	GB52743	-0.349585	0.201516	0.390962
ame-miR-14	GB54634	-0.349465	0.201682	0.39106
ame-miR-14	GB52056	-0.34892	0.202434	0.392296
gi|323388982|ref|NC_|ref|NC_007075.3|:16324200-16324222:-	GB45813	-0.348614	0.202857	0.392892
ame-miR-210	GB44174	-0.348412	0.203137	0.393016
ame-miR-316	GB52331	0.348401	0.203152	0.393016
gi|323388982|ref|NC_|ref|NC_007075.3|:15584822-15584844:-	GB41637	0.347993	0.203719	0.393024
gi|323388980|ref|NC_|ref|NC_007077.3|:7233187-7233204:+	GB43087	-0.347908	0.203835	0.393024
gi|323388980|ref|NC_|ref|NC_007077.3|:7232621-7232638:+	GB43087	-0.347908	0.203835	0.393024
gi|323388980|ref|NC_|ref|NC_007077.3|:7232343-7232360:+	GB43087	-0.347908	0.203835	0.393024
gi|323388980|ref|NC_|ref|NC_007077.3|:7232902-7232919:+	GB43087	-0.347908	0.203835	0.393024
ame-miR-3715	GB44091	-0.347898	0.20385	0.393024
ame-miR-3785	GB45300	0.347736	0.204074	0.393233
ame-miR-279b	GB51335	-0.347596	0.20427	0.393387
ame-miR-34	GB56016	-0.34738	0.20457	0.393742
gi|323388982|ref|NC_|ref|NC_007075.3|:4427403-4427428:-	GB42567	-0.346922	0.205207	0.394409
ame-miR-281	GB42279	-0.346904	0.205232	0.394409
ame-miR-6060	GB42783	-0.346819	0.20535	0.394409
gi|323388982|ref|NC_|ref|NC_007075.3|:15584822-15584844:-	GB50591	0.346757	0.205437	0.394409
ame-miR-3743	GB45042	0.346664	0.205567	0.394409
ame-miR-14	GB41260	0.346632	0.205612	0.394409
ame-miR-14	GB53503	-0.345458	0.207254	0.397335
ame-miR-3049-5p	GB42878	0.34475	0.208249	0.39879
ame-miR-34	GB49190	-0.344716	0.208297	0.39879
ame-miR-210	GB43879	-0.344668	0.208365	0.39879
gi|323388982|ref|NC_|ref|NC_007075.3|:7500574-7500597:+	GB54885	-0.344463	0.208653	0.399117
gi|323388982|ref|NC_|ref|NC_007075.3|:7500574-7500597:+	GB43087	0.344246	0.208959	0.399477
ame-miR-137	GB55591	0.344031	0.209263	0.399833
ame-miR-14	GB44186	-0.343588	0.209889	0.400803
ame-miR-252b	GB47802	-0.343264	0.210347	0.401453
gi|323388982|ref|NC_|ref|NC_007075.3|:15584822-15584844:-	GB40614	-0.342919	0.210836	0.402161
gi|323388982|ref|NC_|ref|NC_007075.3|:15584822-15584844:-	GB47274	0.342133	0.211953	0.403877
ame-miR-263a	GB46211	0.342119	0.211973	0.403877
ame-miR-34	GB49771	-0.342003	0.212138	0.403965
ame-miR-6046	GB55312	-0.341508	0.212843	0.40508
ame-miR-14	GB55576	-0.340699	0.213999	0.40682
ame-miR-6046	GB40130	-0.340686	0.214018	0.40682
gi|323388982|ref|NC_|ref|NC_007075.3|:15584822-15584844:-	GB45658	0.34054	0.214228	0.40682
ame-miR-184	GB44697	0.340518	0.214259	0.40682
ame-miR-6000b	GB52173	-0.340451	0.214355	0.40682
ame-miR-3049-5p	GB41942	0.340273	0.214609	0.407076
ame-miR-14	GB55387	-0.339583	0.215601	0.408348
gi|323388984|ref|NC_|ref|NC_007073.3|:6542071-6542092:-	GB51278	-0.339581	0.215604	0.408348
gi|323388977|ref|NC_|ref|NC_007080.3|:1797927-1797949:+	GB52673	-0.339556	0.21564	0.408348
ame-miR-6001-3p	GB54634	0.33893	0.216542	0.409458
ame-miR-317	GB48135	0.338903	0.216581	0.409458
ame-miR-14	GB43282	-0.338898	0.216588	0.409458
ame-miR-210	GB42579	-0.338763	0.216783	0.4096
ame-miR-3719	GB53322	0.338537	0.217108	0.409986
ame-miR-6043	GB46689	-0.338203	0.217592	0.410453
ame-miR-3743	GB51058	0.3382	0.217597	0.410453
ame-miR-8	GB45983	0.338027	0.217847	0.410644
ame-let-7	GB40868	0.337963	0.217939	0.410644
ame-miR-3049-5p	GB42186	0.337696	0.218326	0.411145
ame-miR-2944	GB55677	0.337313	0.218881	0.411756
ame-miR-6046	GB53815	-0.337305	0.218893	0.411756
ame-miR-989	GB47743	-0.337018	0.21931	0.412313
ame-miR-3049-5p	GB43015	0.336831	0.219582	0.41241
gi|323388973|ref|NC_|ref|NC_007084.3|:9924685-9924707:+	GB44413	-0.336816	0.219605	0.41241
ame-miR-34	GB51041	-0.336577	0.219953	0.412837
gi|323388980|ref|NC_|ref|NC_007077.3|:9824662-9824684:+	GB55949	-0.336325	0.22032	0.413297
ame-miR-92c	GB41795	-0.335651	0.221304	0.414915
ame-miR-34	GB41839	0.335394	0.22168	0.415009
ame-miR-184	GB45272	0.335373	0.221711	0.415009
gi|323388984|ref|NC_|ref|NC_007073.3|:76047-76070:+	GB49768	-0.335366	0.221721	0.415009
ame-miR-3049-5p	GB55000	-0.33419	0.223447	0.41801
gi|323388978|ref|NC_|ref|NC_007079.3|:1762825-1762846:-	GB48097	0.333877	0.223907	0.418463
ame-miR-316	GB47715	-0.333787	0.22404	0.418463
gi|323388972|ref|NC_|ref|NC_007085.3|:379513-379535:+	GB46300	0.333775	0.224058	0.418463
ame-miR-282	GB40095	0.333293	0.22477	0.418732
gi|323388982|ref|NC_|ref|NC_007075.3|:7500574-7500597:+	GB47769	0.333234	0.224856	0.418732
ame-miR-14	GB52708	-0.333208	0.224895	0.418732
ame-miR-7	GB45360	-0.333122	0.225022	0.418732
ame-miR-7	GB43602	-0.333076	0.22509	0.418732
gi|323388984|ref|NC_|ref|NC_007073.3|:6542071-6542092:-	GB53404	-0.332959	0.225263	0.418732
ame-miR-252b	GB54030	-0.332954	0.225271	0.418732
ame-miR-375	GB40453	0.332904	0.225344	0.418732
gi|323388984|ref|NC_|ref|NC_007073.3|:6542071-6542092:-	GB52773	-0.332855	0.225417	0.418732
ame-miR-278	GB48813	0.332786	0.225519	0.418732
ame-miR-92c	GB50244	-0.332756	0.225564	0.418732
ame-miR-210	GB55575	-0.332677	0.22568	0.418732
ame-miR-3747a	GB48008	0.332553	0.225864	0.418846
gi|323388984|ref|NC_|ref|NC_007073.3|:6542071-6542092:-	GB45034	0.332409	0.226078	0.419014
ame-miR-34	GB46694	-0.332156	0.226452	0.41948
ame-miR-6046	GB41376	-0.331922	0.2268	0.419894
ame-miR-316	GB45222	0.33163	0.227233	0.420376
ame-miR-184	GB52428	0.331557	0.227342	0.420376
ame-miR-210	GB50425	-0.331428	0.227534	0.420376
ame-miR-9a	GB49589	-0.3314	0.227575	0.420376
ame-miR-92c	GB51056	0.331331	0.227678	0.420376
ame-miR-277	GB44413	-0.331218	0.227847	0.42046
ame-miR-6000b	GB50482	0.331089	0.228039	0.420563
ame-miR-3049-5p	GB55428	0.330921	0.228289	0.420563
ame-miR-3049-5p	GB43091	0.330873	0.22836	0.420563
ame-miR-184	GB43231	0.330642	0.228706	0.420563
ame-miR-3049-5p	GB51298	0.33061	0.228753	0.420563
gi|323388978|ref|NC_|ref|NC_007079.3|:1762825-1762846:-	GB54427	-0.330607	0.228758	0.420563
gi|323388982|ref|NC_|ref|NC_007075.3|:15584822-15584844:-	GB43402	0.3306	0.228768	0.420563
gi|323388980|ref|NC_|ref|NC_007077.3|:8369690-8369713:-	GB46170	-0.330195	0.229373	0.421447
ame-miR-2	GB55303	-0.329906	0.229806	0.421961
ame-miR-29b	GB55755	0.329843	0.229901	0.421961
ame-miR-14	GB42865	-0.329662	0.230172	0.422104
gi|323388977|ref|NC_|ref|NC_007080.3|:1797927-1797949:+	GB50730	-0.329625	0.230227	0.422104
gi|323388982|ref|NC_|ref|NC_007075.3|:4427403-4427428:-	GB45356	-0.32953	0.230369	0.422136
ame-miR-3049-5p	GB47236	-0.329307	0.230704	0.422522
ame-miR-14	GB44058	-0.329017	0.23114	0.423093
gi|323388982|ref|NC_|ref|NC_007075.3|:15584822-15584844:-	GB54181	0.328753	0.231536	0.42359
ame-miR-6052	GB52057	-0.327978	0.232703	0.425161
ame-miR-282	GB50262	-0.327904	0.232816	0.425161
ame-miR-14	GB41000	-0.3279	0.232821	0.425161
gi|323388984|ref|NC_|ref|NC_007073.3|:6542071-6542092:-	GB52021	-0.327852	0.232894	0.425161
ame-miR-14	GB55425	-0.327646	0.233206	0.4255
ame-miR-6046	GB55576	-0.327139	0.233972	0.426625
ame-miR-92b	GB53404	0.327073	0.234073	0.426625
ame-miR-71	GB49787	0.32655	0.234865	0.42784
ame-miR-6000b	GB47391	-0.326369	0.23514	0.428111
gi|323388982|ref|NC_|ref|NC_007075.3|:7500574-7500597:+	GB52028	0.326211	0.235381	0.428236
ame-miR-3786	GB48143	0.3261	0.23555	0.428236
ame-miR-3049-5p	GB53430	0.326075	0.235587	0.428236
ame-miR-275	GB50688	-0.325748	0.236085	0.428913
ame-miR-34	GB41898	-0.325641	0.236248	0.428979
gi|323388983|ref|NC_|ref|NC_007074.3|:4859732-4859755:+	GB42233	-0.325546	0.236393	0.429014
ame-miR-3747a	GB40853	-0.325065	0.237127	0.430067
ame-miR-965-5p	GB43091	-0.325	0.237226	0.430067
gi|323388977|ref|NC_|ref|NC_007080.3|:1797927-1797949:+	GB55303	0.324788	0.237549	0.430388
ame-miR-14	GB43459	-0.324718	0.237656	0.430388
ame-miR-210	GB50634	-0.324221	0.238417	0.431473
ame-miR-750	GB51815	0.324161	0.238509	0.431473
ame-miR-2796	GB42505	0.323756	0.23913	0.432367
ame-miR-6060	GB52689	-0.323532	0.239474	0.432758
ame-miR-6000b	GB40889	-0.323396	0.239683	0.432906
ame-miR-980	GB42390	-0.323099	0.24014	0.433502
ame-miR-6046	GB43087	0.322909	0.240432	0.433798
gi|323388977|ref|NC_|ref|NC_007080.3|:8170012-8170033:+	GB45642	0.322602	0.240906	0.434323
ame-miR-3727	GB43598	-0.322555	0.240978	0.434323
ame-miR-6043	GB55396	-0.322345	0.241301	0.434612
gi|323388982|ref|NC_|ref|NC_007075.3|:7500574-7500597:+	GB49865	-0.322285	0.241394	0.434612
gi|323388972|ref|NC_|ref|NC_007085.3|:379513-379535:+	GB52154	-0.321147	0.243156	0.437434
ame-miR-3049-5p	GB47712	-0.321106	0.243219	0.437434
ame-miR-124	GB44214	0.320894	0.243548	0.437625
gi|323388974|ref|NC_|ref|NC_007083.3|:7528225-7528248:+	GB43505	0.320872	0.243582	0.437625
ame-miR-316	GB44228	-0.320508	0.244148	0.438021
gi|323388982|ref|NC_|ref|NC_007075.3|:16324200-16324222:-	GB41064	-0.320502	0.244157	0.438021
ame-miR-989	GB41617	-0.320481	0.244189	0.438021
ame-miR-3049-3p	GB45518	0.319456	0.245787	0.440655
ame-miR-210	GB41692	0.31932	0.245999	0.440802
ame-miR-14	GB44899	-0.318995	0.246507	0.44148
gi|323388986|ref|NC_|ref|NC_007071.3|:4683022-4683045:+	GB48140	-0.318886	0.246678	0.441554
gi|323388982|ref|NC_|ref|NC_007075.3|:15584822-15584844:-	GB45281	0.31877	0.24686	0.441646
gi|323388972|ref|NC_|ref|NC_007085.3|:379513-379535:+	GB54718	0.318476	0.247319	0.441976
ame-miR-14	GB42054	-0.318429	0.247393	0.441976
ame-miR-92a	GB50007	-0.318403	0.247434	0.441976
ame-miR-6043	GB50640	-0.318194	0.247762	0.44233
ame-miR-279b	GB43098	-0.318043	0.247999	0.442359
ame-miR-3049-5p	GB43054	0.318018	0.248038	0.442359
gi|323388982|ref|NC_|ref|NC_007075.3|:7500574-7500597:+	GB52023	0.317924	0.248186	0.44239
ame-miR-6046	GB41306	0.317713	0.248516	0.442746
ame-miR-3049-5p	GB44169	0.31763	0.248648	0.442746
ame-miR-92c	GB50553	-0.317474	0.248893	0.442746
ame-miR-375	GB46091	-0.317466	0.248906	0.442746
ame-miR-263a	GB41861	0.317255	0.249237	0.443102
gi|323388984|ref|NC_|ref|NC_007073.3|:76047-76070:+	GB48983	-0.316849	0.249877	0.444008
ame-miR-34	GB50586	-0.316728	0.250069	0.444117
ame-miR-375	GB55498	0.316295	0.250753	0.445099
ame-miR-14	GB48589	-0.316131	0.251011	0.445325
gi|323388982|ref|NC_|ref|NC_007075.3|:15584822-15584844:-	GB45774	0.315752	0.251611	0.446156
ame-miR-263b	GB50587	-0.315655	0.251765	0.446197
ame-miR-3049-5p	GB48259	-0.315289	0.252344	0.446823
ame-miR-14	GB49650	-0.315267	0.252381	0.446823
ame-miR-3743	GB46145	0.314735	0.253225	0.447932
ame-miR-14	GB40847	-0.314698	0.253283	0.447932
gi|323388980|ref|NC_|ref|NC_007077.3|:7232343-7232360:+	GB40494	-0.31434	0.253853	0.447932
gi|323388980|ref|NC_|ref|NC_007077.3|:7232621-7232638:+	GB40494	-0.31434	0.253853	0.447932
gi|323388980|ref|NC_|ref|NC_007077.3|:7233187-7233204:+	GB40494	-0.31434	0.253853	0.447932
gi|323388980|ref|NC_|ref|NC_007077.3|:7232902-7232919:+	GB40494	-0.31434	0.253853	0.447932
ame-miR-14	GB54127	-0.314223	0.25404	0.447932
ame-miR-6046	GB55600	-0.31421	0.254061	0.447932
ame-miR-133	GB52604	0.313576	0.255072	0.449483
ame-miR-3718a	GB52756	-0.313297	0.255517	0.449935
ame-miR-3049-5p	GB49751	0.313182	0.255702	0.449935
ame-miR-3727	GB56009	0.313167	0.255726	0.449935
gi|323388980|ref|NC_|ref|NC_007077.3|:9302657-9302676:-	GB48855	0.312869	0.256203	0.450541
ame-miR-971	GB42675	0.312655	0.256545	0.450909
ame-miR-3786	GB53780	-0.312232	0.257224	0.45187
ame-miR-92c	GB41230	0.311976	0.257635	0.452281
ame-miR-3049-3p	GB54722	0.31192	0.257725	0.452281
gi|323388982|ref|NC_|ref|NC_007075.3|:15584822-15584844:-	GB46736	0.31141	0.258546	0.453402
ame-miR-14	GB46953	-0.311358	0.25863	0.453402
ame-miR-14	GB40648	-0.31112	0.259012	0.453764
gi|323388987|ref|NC_|ref|NC_007070.3|:1183784-1183805:+	GB40150	-0.311064	0.259103	0.453764
ame-miR-278	GB55675	-0.310466	0.260069	0.455221
gi|323388984|ref|NC_|ref|NC_007073.3|:6542071-6542092:-	GB43903	-0.310329	0.26029	0.455373
gi|323388987|ref|NC_|ref|NC_007070.3|:1183784-1183805:+	GB48072	0.309668	0.26136	0.45701
ame-miR-6000b	GB55527	0.309571	0.261517	0.457051
ame-miR-14	GB55059	-0.30916	0.262184	0.457834
gi|323388980|ref|NC_|ref|NC_007077.3|:9302657-9302676:-	GB55425	0.309129	0.262235	0.457834
ame-miR-6046	GB48983	-0.309011	0.262427	0.457934
ame-miR-7	GB49343	-0.308643	0.263024	0.458741
ame-miR-3719	GB49548	0.308428	0.263374	0.458895
gi|323388982|ref|NC_|ref|NC_007075.3|:15584822-15584844:-	GB44159	0.308424	0.263382	0.458895
gi|323388982|ref|NC_|ref|NC_007075.3|:16324200-16324222:-	GB52172	-0.30808	0.263942	0.459436
gi|323388982|ref|NC_|ref|NC_007075.3|:7500574-7500597:+	GB53976	-0.308054	0.263984	0.459436
ame-miR-2796	GB52493	0.307984	0.264098	0.459436
ame-miR-92a	GB54129	0.307715	0.264537	0.459965
ame-miR-210	GB43075	-0.307561	0.264789	0.460168
ame-miR-2796	GB40074	0.307368	0.265104	0.460473
gi|323388985|ref|NC_|ref|NC_007072.3|:4265138-4265161:+	GB42010	-0.307288	0.265236	0.460473
ame-miR-6012	GB41706	-0.307188	0.265399	0.460521
ame-miR-14	GB48497	-0.306928	0.265825	0.461025
ame-miR-3732	GB42480	-0.306616	0.266336	0.461676
ame-miR-3049-3p	GB42592	0.306485	0.26655	0.461812
ame-miR-6047b	GB48811	0.306397	0.266696	0.461829
ame-miR-6012	GB55976	0.306158	0.267087	0.462082
ame-miR-3786	GB45052	0.306103	0.267177	0.462082
ame-miR-6045	GB40493	-0.306059	0.26725	0.462082
ame-miR-124	GB49353	-0.305626	0.267963	0.46308
ame-miR-316	GB44204	0.305401	0.268332	0.463483
gi|319965820|ref|NC_|nw_003378199.1|:118805-118827:-	GB40626	-0.305251	0.268579	0.463547
ame-miR-3049-3p	GB49149	0.305097	0.268834	0.463547
gi|323388983|ref|NC_|ref|NC_007074.3|:4859732-4859755:+	GB52023	0.305069	0.268879	0.463547
gi|323388982|ref|NC_|ref|NC_007075.3|:15584822-15584844:-	GB42233	0.305048	0.268915	0.463547
ame-miR-92a	GB48576	-0.30495	0.269076	0.463591
gi|323388984|ref|NC_|ref|NC_007073.3|:6542071-6542092:-	GB42249	0.304485	0.269843	0.464677
gi|323388984|ref|NC_|ref|NC_007073.3|:6542071-6542092:-	GB46339	0.30394	0.270745	0.465993
gi|323388987|ref|NC_|ref|NC_007070.3|:1183784-1183805:+	GB55350	-0.303758	0.271047	0.466116
ame-miR-3756	GB54035	-0.303732	0.27109	0.466116
ame-miR-3049-5p	GB48052	0.303287	0.271827	0.466913
gi|323388982|ref|NC_|ref|NC_007075.3|:7500574-7500597:+	GB42150	-0.303287	0.271828	0.466913
ame-miR-184	GB44099	0.303151	0.272054	0.467064
gi|323388984|ref|NC_|ref|NC_007073.3|:6542071-6542092:-	GB50048	-0.302751	0.272718	0.467969
ame-miR-14	GB41441	-0.302419	0.273271	0.468556
ame-miR-3782	GB40744	-0.302323	0.27343	0.468556
ame-miR-316	GB50610	0.30227	0.273519	0.468556
ame-miR-932	GB44526	-0.302018	0.273939	0.468556
ame-miR-316	GB55610	0.302016	0.273942	0.468556
ame-miR-133	GB43330	-0.302012	0.27395	0.468556
gi|323388982|ref|NC_|ref|NC_007075.3|:7500574-7500597:+	GB50930	-0.301893	0.274147	0.468556
ame-miR-275	GB45717	0.301884	0.274163	0.468556
ame-miR-316	GB50531	0.301629	0.274588	0.469048
ame-miR-3049-5p	GB55650	0.30143	0.274921	0.469381
ame-miR-3049-3p	GB48273	0.301075	0.275515	0.470158
ame-miR-317	GB50921	-0.300959	0.275708	0.470252
ame-miR-6046	GB41642	0.300456	0.276551	0.471453
ame-miR-980	GB46772	0.299796	0.277659	0.473106
ame-miR-993	GB40906	0.299637	0.277927	0.473166
gi|323388987|ref|NC_|ref|NC_007070.3|:1183784-1183805:+	GB51608	0.299496	0.278165	0.473166
ame-miR-6000b	GB52356	0.299493	0.278169	0.473166
[truncated: 1,402 more rows]
