# Supplementary material for: MicroRNAs in Honey Bee Caste Determination
Source: Sci Rep. 2016 Jan 7;6:18794. doi: 10.1038/srep18794 (PMC4704047; doi:10.1038/srep18794)
Supplement: Supplementary Table S4 [file srep18794-s5.xls]

## Sheet: miranda+pita+rnaHybrid
predictions	ontology	GO.ID	Term	Annotated	SignificantMiranda	SignificantPita	SignificantRNAHybrid	ExpectedMiranda	ExpectedPita	ExpectedRNAHybrid	pvalueMiranda	pvaluePita	pvalueRNAHybrid
miranda+pita+rnaHybrid	BP	GO:0006355	regulation of transcription, DNA-templated	583	75	90	69	43.19	65.85	35.96	0.00058	0.0362	1.8e-05
miranda+pita+rnaHybrid	BP	GO:0006813	potassium ion transport	46	9	11	8	3.41	5.2	2.84	0.00536	0.03759	0.0114
miranda+pita+rnaHybrid	BP	GO:0007015	actin filament organization	67	12	16	10	4.96	7.57	4.13	0.00423	0.02204	0.02654
miranda+pita+rnaHybrid	BP	GO:0007050	cell cycle arrest	10	3	4	4	0.74	1.13	0.62	0.03272	0.01939	0.00222
miranda+pita+rnaHybrid	BP	GO:0007156	homophilic cell adhesion via plasma membrane adhesion molecules	28	7	7	8	2.07	3.16	1.73	0.00352	0.03233	0.0002
miranda+pita+rnaHybrid	BP	GO:0007165	signal transduction	950	109	142	92	70.37	107.31	58.59	0.00096	0.00334	0.01462
miranda+pita+rnaHybrid	BP	GO:0007399	nervous system development	505	69	87	63	37.41	57.04	31.14	0.00483	0.03835	0.01868
miranda+pita+rnaHybrid	BP	GO:0007474	imaginal disc-derived wing vein specification	20	6	6	5	1.48	2.26	1.23	0.00253	0.01962	0.00622
miranda+pita+rnaHybrid	BP	GO:0007476	imaginal disc-derived wing morphogenesis	118	20	27	23	8.74	13.33	7.28	0.04463	0.00455	0.00495
miranda+pita+rnaHybrid	BP	GO:0007584	response to nutrient	7	3	3	3	0.52	0.79	0.43	0.01128	0.03543	0.00676
miranda+pita+rnaHybrid	BP	GO:0008039	synaptic target recognition	11	6	7	4	0.81	1.24	0.68	5.4e-05	5e-05	0.00332
miranda+pita+rnaHybrid	BP	GO:0008045	motor neuron axon guidance	23	7	9	7	1.7	2.6	1.42	0.00101	0.00054	0.00033
miranda+pita+rnaHybrid	BP	GO:0008340	determination of adult lifespan	49	8	11	9	3.63	5.53	3.02	0.02602	0.01848	0.00266
miranda+pita+rnaHybrid	BP	GO:0016318	ommatidial rotation	12	4	4	4	0.89	1.36	0.74	0.00911	0.03807	0.00474
miranda+pita+rnaHybrid	BP	GO:0016477	cell migration	106	18	25	16	7.85	11.97	6.54	0.0193	0.00057	0.02481
miranda+pita+rnaHybrid	BP	GO:0043401	steroid hormone mediated signaling pathway	30	10	8	10	2.22	3.39	1.85	3.5e-05	0.0155	7e-06
miranda+pita+rnaHybrid	BP	GO:0045475	locomotor rhythm	20	5	7	5	1.48	2.26	1.23	0.01332	0.0047	0.00622
miranda+pita+rnaHybrid	BP	GO:0045887	positive regulation of synaptic growth at neuromuscular junction	13	6	8	4	0.96	1.47	0.8	0.00017	2e-05	0.00652
miranda+pita+rnaHybrid	BP	GO:0045893	positive regulation of transcription, DNA-templated	103	17	21	16	7.63	11.63	6.35	0.00502	0.00437	0.03229
miranda+pita+rnaHybrid	BP	GO:0048190	wing disc dorsal/ventral pattern formation	19	6	6	5	1.41	2.15	1.17	0.00188	0.01514	0.00491
miranda+pita+rnaHybrid	BP	GO:0050919	negative chemotaxis	5	3	4	4	0.37	0.56	0.31	0.00361	0.00073	6.8e-05
miranda+pita+rnaHybrid	BP	GO:0051056	regulation of small GTPase mediated signal transduction	78	11	13	4	5.78	8.81	4.81	0.0464	0.01195	0.00218
miranda+pita+rnaHybrid	BP	GO:0051124	synaptic growth at neuromuscular junction	49	12	14	9	3.63	5.53	3.02	0.01188	0.04882	0.00634
miranda+pita+rnaHybrid	BP	GO:0072499	photoreceptor cell axon guidance	11	4	5	4	0.81	1.24	0.68	0.00644	0.00467	0.00332
miranda+pita+rnaHybrid	BP	GO:1902667	regulation of axon guidance	6	4	4	5	0.44	0.68	0.37	0.0004	0.00201	5e-06
miranda+pita+rnaHybrid	CC	GO:0005886	plasma membrane	392	57	68	52	29.25	45.83	26.06	0.00013	0.0014	2e-05
miranda+pita+rnaHybrid	CC	GO:0005891	voltage-gated calcium channel complex	7	4	3	3	0.52	0.82	0.47	0.00089	0.0388	0.00833
miranda+pita+rnaHybrid	CC	GO:0031594	neuromuscular junction	28	9	12	5	2.09	3.27	1.86	0.00012	3e-05	0.03486
miranda+pita+rnaHybrid	MF	GO:0001077	RNA polymerase II core promoter proximal region sequence-specific DNA binding transcription factor activity involved in positive regulation of transcription	18	4	5	4	1.32	2.04	1.11	0.03869	0.04492	0.02167
miranda+pita+rnaHybrid	MF	GO:0003700	sequence-specific DNA binding transcription factor activity	321	43	51	49	23.61	36.35	19.75	0.00268	0.03883	0.0002
miranda+pita+rnaHybrid	MF	GO:0003707	steroid hormone receptor activity	31	11	8	10	2.28	3.51	1.91	6.7e-06	0.0192	9.6e-06
miranda+pita+rnaHybrid	MF	GO:0003714	transcription corepressor activity	7	3	4	3	0.51	0.79	0.43	0.01106	0.00431	0.00671
miranda+pita+rnaHybrid	MF	GO:0004089	carbonate dehydratase activity	5	2	3	2	0.37	0.57	0.31	0.0465	0.01213	0.03334
miranda+pita+rnaHybrid	MF	GO:0004714	transmembrane receptor protein tyrosine kinase activity	18	4	5	5	1.32	2.04	1.11	0.03869	0.04492	0.00377
miranda+pita+rnaHybrid	MF	GO:0005249	voltage-gated potassium channel activity	26	8	8	7	1.91	2.94	1.6	0.00017	0.0115	0.00051
miranda+pita+rnaHybrid	MF	GO:0005509	calcium ion binding	204	32	37	23	15	23.1	12.55	3e-05	0.00231	0.00333
miranda+pita+rnaHybrid	MF	GO:0008201	heparin binding	5	3	3	2	0.37	0.57	0.31	0.00353	0.01213	0.03334
miranda+pita+rnaHybrid	MF	GO:0043565	sequence-specific DNA binding	261	37	41	38	19.2	29.56	16.05	0.00043	0.01722	2.1e-06
miranda+pita+rnaHybrid	MF	GO:0046872	metal ion binding	1405	142	191	114	103.33	159.12	86.43	0.00807	0.01644	0.04881

## Sheet: miranda+pita
predictions	ontology	GO.ID	Term	Annotated	SignificantMiranda	SignificantPita	ExpectedMiranda	ExpectedPita	pvalueMiranda	pvaluePita
miranda+pita	BP	GO:0001837	epithelial to mesenchymal transition	5	2	3	0.37	0.56	0.04711	0.01204
miranda+pita	BP	GO:0007629	flight behavior	14	4	5	1.04	1.58	0.01636	0.01518
miranda+pita	BP	GO:0007632	visual behavior	13	4	6	0.96	1.47	0.0124	0.00173
miranda+pita	BP	GO:0008355	olfactory learning	33	6	9	2.44	3.73	0.0319	0.00898
miranda+pita	BP	GO:0016079	synaptic vesicle exocytosis	25	6	7	1.85	2.82	0.03228	0.03778
miranda+pita	BP	GO:0042045	epithelial fluid transport	6	3	4	0.44	0.68	0.00682	0.00201
miranda+pita	BP	GO:0043523	regulation of neuron apoptotic process	9	4	5	0.67	1.02	0.00544	0.01266
miranda+pita	BP	GO:0050908	detection of light stimulus involved in visual perception	5	2	3	0.37	0.56	0.04711	0.01204
miranda+pita	BP	GO:0055085	transmembrane transport	360	42	61	26.67	40.66	0.02973	0.00537
miranda+pita	CC	GO:0005615	extracellular space	36	6	9	2.69	4.21	0.04785	0.0198
miranda+pita	CC	GO:0005938	cell cortex	42	6	9	3.13	4.91	0.02701	0.031
miranda+pita	CC	GO:0031519	PcG protein complex	10	3	4	0.75	1.17	0.03332	0.0218
miranda+pita	CC	GO:0043195	terminal bouton	19	5	6	1.42	2.22	0.0109	0.0177
miranda+pita	MF	GO:0004871	signal transducer activity	429	37	53	31.55	48.58	0.04145	0.00225
miranda+pita	MF	GO:0032440	2-alkenal reductase [NAD(P)] activity	22	5	6	1.62	2.49	0.01948	0.03147
miranda+pita	MF	GO:0070566	adenylyltransferase activity	5	3	3	0.37	0.57	0.00353	0.01213

## Sheet: miranda+rnaHybrid
predictions	ontology	GO.ID	Term	Annotated	SignificantMiranda	SignificantPnaHybrid	ExpectedMiranda	ExpectedPnaHybrid	pvalueMiranda	pvaluePnaHybrid
miranda+rnaHybrid	BP	GO:0002807	positive regulation of antimicrobial peptide biosynthetic process	6	3	2	0.44	0.37	0.00682	0.04822
miranda+rnaHybrid	BP	GO:0007166	cell surface receptor signaling pathway	441	48	47	32.67	27.2	0.02864	0.02174
miranda+rnaHybrid	BP	GO:0007390	germ-band shortening	9	3	3	0.67	0.56	0.02421	0.01478
miranda+rnaHybrid	BP	GO:0007409	axonogenesis	127	23	28	9.41	7.83	0.04473	0.03034
miranda+rnaHybrid	BP	GO:0007424	open tracheal system development	89	16	15	6.59	5.49	0.00787	0.0248
miranda+rnaHybrid	BP	GO:0007427	epithelial cell migration, open tracheal system	18	5	5	1.33	1.11	0.00832	0.00381
miranda+rnaHybrid	BP	GO:0007523	larval visceral muscle development	8	4	3	0.59	0.49	0.00163	0.01032
miranda+rnaHybrid	BP	GO:0008586	imaginal disc-derived wing vein morphogenesis	19	5	5	1.41	1.17	0.01062	0.00491
miranda+rnaHybrid	BP	GO:0016199	axon midline choice point recognition	22	5	6	1.63	1.36	0.02002	0.00169
miranda+rnaHybrid	BP	GO:0034765	regulation of ion transmembrane transport	23	6	7	1.7	1.42	0.00827	0.00051
miranda+rnaHybrid	BP	GO:0045746	negative regulation of Notch signaling pathway	10	5	5	0.74	0.62	0.0004	0.00017
miranda+rnaHybrid	BP	GO:0045944	positive regulation of transcription from RNA polymerase II promoter	73	10	11	5.41	4.5	0.04148	0.00473
miranda+rnaHybrid	BP	GO:0048813	dendrite morphogenesis	57	11	16	4.22	3.52	0.02494	0.00908
miranda+rnaHybrid	BP	GO:0070588	calcium ion transmembrane transport	25	6	6	1.85	1.54	0.00841	0.00343
miranda+rnaHybrid	CC	GO:0005634	nucleus	1167	97	96	87.09	77.59	0.04837	0.00192
miranda+rnaHybrid	CC	GO:0005911	cell-cell junction	55	10	8	4.1	3.66	0.00351	0.00215
miranda+rnaHybrid	CC	GO:0045202	synapse	136	22	13	10.15	9.04	0.01227	0.00845
miranda+rnaHybrid	MF	GO:0004407	histone deacetylase activity	5	2	2	0.37	0.31	0.0465	0.03334
miranda+rnaHybrid	MF	GO:0004879	ligand-activated sequence-specific DNA binding RNA polymerase II transcription factor activity	18	6	5	1.32	1.11	0.0042	0.00219
miranda+rnaHybrid	MF	GO:0005085	guanyl-nucleotide exchange factor activity	66	9	7	4.85	4.06	0.03159	0.02263
miranda+rnaHybrid	MF	GO:0005245	voltage-gated calcium channel activity	8	4	3	0.59	0.49	0.00159	0.01025
miranda+rnaHybrid	MF	GO:0008270	zinc ion binding	513	52	46	37.73	31.56	0.00973	0.00543

## Sheet: pita+rnaHybrid
predictions	ontology	GO.ID	Term	Annotated	SignificantPita	SignificantPnaHybrid	ExpectedPita	ExpectedPnaHybrid	pvaluePita	pvaluePnaHybrid
pita+rnaHybrid	BP	GO:0001700	embryonic development via the syncytial blastoderm	73	13	13	8.25	4.5	0.02661	0.00488
pita+rnaHybrid	BP	GO:0007269	neurotransmitter secretion	50	17	8	5.65	3.08	0.00151	0.01751
pita+rnaHybrid	BP	GO:0007275	multicellular organismal development	949	160	112	107.19	58.53	0.0324	0.00473
pita+rnaHybrid	BP	GO:0007422	peripheral nervous system development	27	7	7	3.05	1.67	0.02677	0.00097
pita+rnaHybrid	BP	GO:0016055	Wnt signaling pathway	69	18	11	7.79	4.26	0.0011	0.00857
pita+rnaHybrid	BP	GO:0048477	oogenesis	157	29	20	17.73	9.68	0.01463	0.03204
pita+rnaHybrid	MF	GO:0004713	protein tyrosine kinase activity	61	14	11	6.91	3.75	0.00797	0.02172
pita+rnaHybrid	MF	GO:0008134	transcription factor binding	60	15	12	6.8	3.69	0.00356	0.00335
